# Supplementary material for: Respiratory syncytial virus (RSV) enhances translation of virus-resembling AU-rich host transcripts
Source: Virol J. 2025 Jul 15;22:244. doi: 10.1186/s12985-025-02838-z (PMC12265200; doi:10.1186/s12985-025-02838-z)
Supplement: Supplementary file 7 — Supplementary Material 7: Supplementary Table S1. RNA-seq raw counts from this study, related to Fig. 2. Columns A-E contain gene information. Columns F-K mock-infected and columns L-Q RSV-infected raw counts. Total indicates total RNA and pol indicates polysome-associated RNA. Supplementary Table S2. DESeq2 normalized counts and DESeq2 differential expression for total RNA from this study, related to Fig. 2B. Columns A-E contain gene information. Columns F-K DESeq2 contain outputs for RSV/mock comparisons for total RNA. Columns L-Q contain normalized total counts. Supplementary Table S3. DESeq2 normalized counts and DESeq2 differential expression for polysome-associated RNA from this study, related to Fig. 2C. Columns A-E contain gene information. Columns F-K DESeq2 contain outputs for RSV/mock comparisons for polysome-associated RNA. Columns L-Q contain normalized polysome-associated counts. Supplementary Table S4. DESeq2 normalized counts and DESeq2 differential expression for translation efficiencies from this study, related to Fig. 2D. Columns A-E contain gene information. Columns F-K DESeq2 outputs for translation efficiency between RSV- and mock- infected cells. Columns L-Q normalized mock-infected counts and columns R-W normalized RSV-infected counts. Columns X-Y shows individual manually calculated TE for mock- and RSV-infected cells. Supplementary Table S5: GO analysis lists of differentially upregulated transcripts. Gene names of significantly upregulated total mRNAs, polysomal mRNAs and TE used for input files for GO analysis. TE: translation efficiency. Supplementary Table S6. DESeq2 differential expression for the translation efficiency data for mock and RSV infected samples from this study, related to Fig. 3. Columns A-D contain gene information. Columns E-I DESeq2 outputs for translation efficiency for mock-infected samples. Columns J-N DESeq2 outputs for translation efficiency for RSV-infected samples. Supplementary Table S7. DESeq2 differential exp [file 12985_2025_2838_MOESM7_ESM.xlsx]

## Sheet: S1 Raw Counts
GeneID	GeneID_short	Chr.Start.End	GeneName	GeneType	total_mock1	total_mock2	total_mock3	pol_mock1	pol_mock2	pol_mock3	total_RSV1	total_RSV2	total_RSV3	pol_RSV1	pol_RSV2	pol_RSV3
ENSG00000000003.15	ENSG00000000003	chrX:100627108-100639991	TSPAN6	protein_coding	3074	3422	2870	961	869	1019	1775	1832	1717	594	1948	880
ENSG00000000005.6	ENSG00000000005	chrX:100584936-100599885	TNMD	protein_coding	0	0	0	0	0	0	0	0	0	0	0	0
ENSG00000000419.13	ENSG00000000419	chr20:50934867-50958555	DPM1	protein_coding	3534	3990	3466	494	434	465	2521	2513	2492	335	1184	521
ENSG00000000457.14	ENSG00000000457	chr1:169849631-169894267	SCYL3	protein_coding	890	879	760	95	100	108	569	609	551	82	229	129
ENSG00000000460.17	ENSG00000000460	chr1:169662007-169854080	C1orf112	protein_coding	2047	2188	1915	271	249	330	1212	1329	1182	188	601	236
ENSG00000000938.13	ENSG00000000938	chr1:27612064-27635185	FGR	protein_coding	0	0	2	2	2	0	0	0	0	1	0	0
ENSG00000000971.16	ENSG00000000971	chr1:196652043-196747504	CFH	protein_coding	382	464	401	13	9	10	112	118	131	8	26	9
ENSG00000001036.14	ENSG00000001036	chr6:143494812-143511720	FUCA2	protein_coding	6658	7552	6678	6560	6068	6729	4682	4887	4461	4669	14512	5912
ENSG00000001084.13	ENSG00000001084	chr6:53497341-53548206	GCLC	protein_coding	4490	5165	4254	352	290	385	3397	3444	3348	361	1033	522
ENSG00000001167.14	ENSG00000001167	chr6:41072945-41099976	NFYA	protein_coding	4256	4811	4085	497	450	591	2660	2686	2631	502	1596	732
ENSG00000001460.18	ENSG00000001460	chr1:24356999-24416934	STPG1	protein_coding	512	633	535	368	367	415	533	578	515	386	1187	507
ENSG00000001461.17	ENSG00000001461	chr1:24419291-24472976	NIPAL3	protein_coding	4243	4921	4070	2130	2096	2227	2597	2780	2581	1437	4135	1881
ENSG00000001497.18	ENSG00000001497	chrX:65438549-65534798	LAS1L	protein_coding	7146	7971	6977	8513	7735	7918	4154	4311	4172	5210	14779	6052
ENSG00000001561.7	ENSG00000001561	chr6:46129989-46146688	ENPP4	protein_coding	5	15	14	1	0	0	10	9	7	0	1	1
ENSG00000001617.12	ENSG00000001617	chr3:50155045-50189075	SEMA3F	protein_coding	2814	3517	3118	7427	7773	7648	5252	6222	5635	10013	36590	14385
ENSG00000001626.16	ENSG00000001626	chr7:117287120-117715971	CFTR	protein_coding	10	17	16	4	7	1	2	2	1	0	0	3
ENSG00000001629.10	ENSG00000001629	chr7:92246167-92401383	ANKIB1	protein_coding	7644	8716	7127	192	187	187	4734	5134	4592	125	410	282
ENSG00000001630.17	ENSG00000001630	chr7:92112153-92134477	CYP51A1	protein_coding	14205	16287	13798	1351	1387	1518	10082	10886	9692	1342	3759	1793
ENSG00000001631.16	ENSG00000001631	chr7:92198969-92245973	KRIT1	protein_coding	3374	3734	2990	94	79	86	1441	1488	1432	61	167	101
ENSG00000002016.18	ENSG00000002016	chr12:911736-990053	RAD52	protein_coding	1199	1376	1152	225	251	255	559	563	589	158	563	232
ENSG00000002079.14	ENSG00000002079	chr7:99238829-99311130	MYH16	transcribed_unitary_pseudogene	7	4	4	2	3	1	22	22	21	5	32	13
ENSG00000002330.14	ENSG00000002330	chr11:64269830-64284665	BAD	protein_coding	2626	3133	2868	8127	9356	7752	1845	2042	1777	4151	12747	5903
ENSG00000002549.12	ENSG00000002549	chr4:17577192-17607972	LAP3	protein_coding	3311	3721	3436	802	679	849	2288	2221	2192	699	2002	902
ENSG00000002586.20	ENSG00000002586	chrX:2691187-2741309	CD99	protein_coding	0	1	0	1	1	1	0	0	0	1	0	0
ENSG00000002586.20_PAR_Y	ENSG00000002586	chrY:2691187-2741309	CD99	protein_coding	0	1	0	2	0	0	0	0	0	0	1	0
ENSG00000002587.10	ENSG00000002587	chr4:11393150-11429564	HS3ST1	protein_coding	4	10	0	10	10	5	8	16	19	15	49	21
ENSG00000002726.21	ENSG00000002726	chr7:150824627-150861504	AOC1	protein_coding	0	0	0	1	0	1	0	0	0	0	4	1
ENSG00000002745.13	ENSG00000002745	chr7:121325367-121341104	WNT16	protein_coding	102	116	104	7	2	7	10	12	14	0	2	2
ENSG00000002746.15	ENSG00000002746	chr7:43112629-43566001	HECW1	protein_coding	857	944	891	517	558	519	485	511	514	257	997	357
ENSG00000002822.15	ENSG00000002822	chr7:1815793-2233243	MAD1L1	protein_coding	2354	2768	2478	4715	4176	3891	1559	1722	1661	2651	8048	3232
ENSG00000002834.18	ENSG00000002834	chr17:38869859-38921770	LASP1	protein_coding	28607	32378	26515	47674	44730	42347	21454	23209	21759	33067	103163	40697
ENSG00000002919.15	ENSG00000002919	chr17:48103357-48123601	SNX11	protein_coding	1336	1569	1432	3013	3058	2920	986	1145	1031	1882	5817	2597
ENSG00000002933.9	ENSG00000002933	chr7:150800534-150805118	TMEM176A	protein_coding	0	0	0	0	0	0	0	0	0	0	1	0
ENSG00000003056.8	ENSG00000003056	chr12:8941468-8949761	M6PR	protein_coding	6223	7336	6254	5651	5545	5370	5584	5727	5056	4778	13623	5733
ENSG00000003096.14	ENSG00000003096	chrX:117897813-118117340	KLHL13	protein_coding	3897	4532	3636	320	282	354	1359	1520	1435	155	478	233
ENSG00000003137.8	ENSG00000003137	chr2:72129238-72148038	CYP26B1	protein_coding	508	585	378	618	497	446	783	957	927	873	3020	1189
ENSG00000003147.19	ENSG00000003147	chr7:8113184-8262579	ICA1	protein_coding	254	318	280	102	116	130	140	112	131	50	177	83
ENSG00000003249.15	ENSG00000003249	chr16:90004871-90019890	DBNDD1	protein_coding	1058	1231	1066	1759	1831	1698	650	744	700	792	2746	1238
ENSG00000003393.15	ENSG00000003393	chr2:201700267-201780956	ALS2	protein_coding	2963	3243	2716	243	217	288	2455	2645	2333	268	858	451
ENSG00000003400.15	ENSG00000003400	chr2:201182898-201229406	CASP10	protein_coding	811	905	844	323	334	340	610	730	638	326	1079	367
ENSG00000003402.20	ENSG00000003402	chr2:201116154-201176687	CFLAR	protein_coding	1980	2232	2029	1286	1177	1247	2311	2773	2396	1677	5405	2220
ENSG00000003436.16	ENSG00000003436	chr2:187464230-187565760	TFPI	protein_coding	3682	4221	3473	240	276	249	4262	4903	4292	404	1183	535
ENSG00000003509.16	ENSG00000003509	chr2:37231631-37253403	NDUFAF7	protein_coding	1251	1406	1207	265	281	274	978	1072	970	242	728	303
ENSG00000003756.17	ENSG00000003756	chr3:50088919-50119021	RBM5	protein_coding	3718	4250	3536	1241	1060	1291	2459	2555	2335	1013	2917	1336
ENSG00000003987.14	ENSG00000003987	chr8:17298025-17413351	MTMR7	protein_coding	0	0	2	0	0	0	8	6	13	1	3	1
ENSG00000003989.18	ENSG00000003989	chr8:17497088-17570573	SLC7A2	protein_coding	4870	5781	4762	206	223	222	5938	6671	5805	324	891	541
ENSG00000004059.11	ENSG00000004059	chr7:127588403-127591408	ARF5	protein_coding	5242	6180	5540	19239	20046	18734	2771	3087	2770	7675	25595	10687
ENSG00000004139.14	ENSG00000004139	chr17:28365116-28404049	SARM1	protein_coding	324	355	308	597	599	574	126	139	139	171	605	249
ENSG00000004142.12	ENSG00000004142	chr17:28347010-28357527	POLDIP2	protein_coding	16822	19968	16196	39531	39143	36681	9871	10364	9801	19855	61699	25645
ENSG00000004399.13	ENSG00000004399	chr3:129555214-129606676	PLXND1	protein_coding	8469	10164	8545	12616	13294	12159	5538	6297	5827	7066	23558	9347
ENSG00000004455.17	ENSG00000004455	chr1:33007940-33080996	AK2	protein_coding	16826	19650	15815	21849	21601	20733	13005	13354	12890	14841	46458	19105
ENSG00000004468.13	ENSG00000004468	chr4:15778275-15853232	CD38	protein_coding	12	8	10	2	2	0	7	4	5	2	3	0
ENSG00000004478.8	ENSG00000004478	chr12:2794970-2805423	FKBP4	protein_coding	29843	34574	29611	54852	52257	49536	26184	26474	25201	43809	128525	53584
ENSG00000004487.17	ENSG00000004487	chr1:23019443-23083689	KDM1A	protein_coding	32663	38929	31683	18178	17740	19811	16758	17383	16414	10597	31915	13558
ENSG00000004534.15	ENSG00000004534	chr3:49940007-50077249	RBM6	protein_coding	5122	5483	4528	949	789	970	3412	3554	3490	815	2487	1159
ENSG00000004660.15	ENSG00000004660	chr17:3860315-3893053	CAMKK1	protein_coding	1425	1580	1387	1862	1828	1677	852	990	909	1040	3459	1494
ENSG00000004700.16	ENSG00000004700	chr12:21471428-21501669	RECQL	protein_coding	2393	2640	2250	45	28	25	1624	1743	1544	34	97	85
ENSG00000004766.17	ENSG00000004766	chr7:93232340-93361123	VPS50	protein_coding	2041	2357	2145	59	50	38	1264	1325	1224	44	87	83
ENSG00000004776.13	ENSG00000004776	chr19:35754872-35758079	HSPB6	protein_coding	24	36	25	39	61	40	5	7	16	12	46	18
ENSG00000004777.18	ENSG00000004777	chr19:35774532-35788822	ARHGAP33	protein_coding	221	213	198	176	164	168	86	120	110	41	194	75
ENSG00000004779.10	ENSG00000004779	chr16:23581014-23596316	NDUFAB1	protein_coding	4546	5305	4699	8924	8804	8722	3357	3627	3352	6007	17751	7676
ENSG00000004799.8	ENSG00000004799	chr7:95583499-95596516	PDK4	protein_coding	1438	1849	1534	57	74	69	431	503	499	22	63	44
ENSG00000004809.14	ENSG00000004809	chr6:110424687-110476641	SLC22A16	protein_coding	1	1	0	0	0	0	0	0	0	0	0	0
ENSG00000004838.14	ENSG00000004838	chr3:50341229-50345732	ZMYND10	protein_coding	15	24	18	13	11	14	15	10	19	10	42	10
ENSG00000004846.16	ENSG00000004846	chr7:20615207-20777038	ABCB5	protein_coding	21	21	25	3	2	8	4	2	2	0	1	0
ENSG00000004848.8	ENSG00000004848	chrX:25003694-25016420	ARX	protein_coding	0	0	0	0	0	0	0	0	0	0	1	0
ENSG00000004864.14	ENSG00000004864	chr7:96120220-96322147	SLC25A13	protein_coding	6041	6874	5827	1542	1430	1821	4163	4025	3934	1248	4014	1749
ENSG00000004866.22	ENSG00000004866	chr7:117014888-117230176	ST7	protein_coding	4056	4526	3600	2133	2008	2245	2205	2303	2124	1189	4045	1569
ENSG00000004897.12	ENSG00000004897	chr17:47117703-47189422	CDC27	protein_coding	9789	10517	8398	335	296	362	6324	6431	6130	290	782	491
ENSG00000004939.15	ENSG00000004939	chr17:44248390-44268135	SLC4A1	protein_coding	5	4	1	1	1	2	2	0	0	2	0	0
ENSG00000004948.16	ENSG00000004948	chr7:93424486-93574730	CALCR	protein_coding	6	7	3	1	0	1	7	2	3	1	0	0
ENSG00000004961.15	ENSG00000004961	chrX:11111301-11123086	HCCS	protein_coding	8230	9233	7280	9373	8926	8138	5221	5574	5216	6128	18516	7706
ENSG00000004975.12	ENSG00000004975	chr17:7225342-7234517	DVL2	protein_coding	6044	7198	6145	14276	14602	13106	3135	3404	3231	6127	19124	8044
ENSG00000005001.10	ENSG00000005001	chr16:2852730-2858170	PRSS22	protein_coding	3	5	4	2	3	5	22	11	13	23	117	44
ENSG00000005007.13	ENSG00000005007	chr19:18831959-18868230	UPF1	protein_coding	9315	10612	9448	10940	9557	8914	6206	6467	6153	6901	19640	8024
ENSG00000005020.13	ENSG00000005020	chr7:26667068-26995239	SKAP2	protein_coding	2333	2676	2214	149	125	169	1864	1990	1909	170	484	224
ENSG00000005022.6	ENSG00000005022	chrX:119468422-119471396	SLC25A5	protein_coding	37832	43974	38969	60768	59079	58178	28006	29951	27372	40182	133728	55377
ENSG00000005059.16	ENSG00000005059	chr4:109560212-109688621	MCUB	protein_coding	1087	1297	1162	578	601	644	642	699	625	272	1040	461
ENSG00000005073.6	ENSG00000005073	chr7:27181157-27184506	HOXA11	protein_coding	3597	4171	3588	4756	4392	4334	2333	2523	2445	3002	8802	3875
ENSG00000005075.15	ENSG00000005075	chr7:102473169-102478907	POLR2J	protein_coding	2522	2965	2203	2991	3133	2879	1701	1847	1775	1522	5047	2200
ENSG00000005100.13	ENSG00000005100	chr17:5440917-5468982	DHX33	protein_coding	9495	10527	8531	1640	1408	1777	5657	6104	5539	1080	3599	1723
ENSG00000005102.14	ENSG00000005102	chr17:43640389-43661922	MEOX1	protein_coding	266	316	320	382	433	465	28	25	19	32	112	32
ENSG00000005108.16	ENSG00000005108	chr7:11370365-11832198	THSD7A	protein_coding	0	1	0	0	1	0	1	0	1	0	0	0
ENSG00000005156.12	ENSG00000005156	chr17:34980512-35005989	LIG3	protein_coding	4929	5703	4739	3962	3783	4025	3141	3394	3034	2623	7929	3170
ENSG00000005175.10	ENSG00000005175	chr12:47661249-47706030	RPAP3	protein_coding	6018	6532	5349	166	172	139	4220	4242	3973	152	389	304
ENSG00000005187.12	ENSG00000005187	chr16:20610243-20796124	ACSM3	protein_coding	5	19	16	2	3	4	4	9	11	0	3	1
ENSG00000005189.20	ENSG00000005189	chr16:20806677-20849665	REXO5	protein_coding	930	970	907	389	325	384	502	514	501	210	673	292
ENSG00000005194.15	ENSG00000005194	chr16:57428187-57447420	CIAPIN1	protein_coding	4664	5325	4659	9100	8719	8612	2949	3041	2729	5219	15669	6545
ENSG00000005206.17	ENSG00000005206	chr19:2328615-2355095	SPPL2B	protein_coding	1251	1508	1291	2669	2873	2700	745	789	704	1094	3643	1456
ENSG00000005238.20	ENSG00000005238	chr9:35104112-35116341	FAM214B	protein_coding	344	474	339	553	617	580	1429	1717	1422	2046	7347	2971
ENSG00000005243.10	ENSG00000005243	chr17:48026167-48038030	COPZ2	protein_coding	117	141	131	232	213	236	78	78	74	99	319	192
ENSG00000005249.13	ENSG00000005249	chr7:107044705-107161811	PRKAR2B	protein_coding	58	67	60	4	4	2	17	27	17	0	2	2
ENSG00000005302.19	ENSG00000005302	chrX:11758159-11775772	MSL3	protein_coding	3649	4075	3356	741	709	830	2671	2852	2797	481	1709	780
ENSG00000005339.15	ENSG00000005339	chr16:3725054-3880713	CREBBP	protein_coding	12124	13902	9946	2993	2567	3011	6099	6242	6184	1733	5775	2655
ENSG00000005379.17	ENSG00000005379	chr17:58301231-58328795	TSPOAP1	protein_coding	125	170	135	193	236	206	45	55	50	60	197	103
ENSG00000005381.8	ENSG00000005381	chr17:58269855-58280935	MPO	protein_coding	2	0	0	1	0	1	4	10	4	20	69	25
ENSG00000005421.9	ENSG00000005421	chr7:95297676-95324532	PON1	protein_coding	1	1	0	0	0	1	0	1	0	0	0	0
ENSG00000005436.14	ENSG00000005436	chr2:75652000-75710781	GCFC2	protein_coding	2096	2370	2073	288	256	307	1559	1646	1542	210	650	324
ENSG00000005448.17	ENSG00000005448	chr2:74421678-74425755	WDR54	protein_coding	1046	1146	1091	3449	3575	3177	410	451	395	1072	3431	1521
ENSG00000005469.12	ENSG00000005469	chr7:87345664-87399794	CROT	protein_coding	464	543	518	37	32	39	293	330	257	21	98	56
ENSG00000005471.19	ENSG00000005471	chr7:87401696-87480435	ABCB4	protein_coding	3	2	3	0	1	0	1	0	1	0	2	0
ENSG00000005483.21	ENSG00000005483	chr7:105014322-105115019	KMT2E	protein_coding	6414	7090	5422	263	182	288	2459	2491	2442	123	337	250
ENSG00000005486.17	ENSG00000005486	chr7:75842602-75888926	RHBDD2	protein_coding	3004	3771	2997	7183	7615	6822	2462	2647	2672	4473	14444	5986
ENSG00000005513.10	ENSG00000005513	chr16:981770-986979	SOX8	protein_coding	0	0	2	1	3	0	0	1	1	3	8	1
ENSG00000005700.15	ENSG00000005700	chr6:82169987-82247754	IBTK	protein_coding	5722	6405	5664	122	95	108	3772	4001	3670	97	226	231
ENSG00000005801.18	ENSG00000005801	chr11:3339261-3379222	ZNF195	protein_coding	9133	10444	8598	510	464	524	6313	6179	5960	356	1117	629
ENSG00000005810.18	ENSG00000005810	chr13:77044657-77327094	MYCBP2	protein_coding	9853	10852	8739	184	123	126	6085	6514	5917	158	338	218
ENSG00000005812.11	ENSG00000005812	chr13:77000147-77027195	FBXL3	protein_coding	5127	6034	4714	220	238	221	2877	2929	2872	165	434	256
ENSG00000005844.19	ENSG00000005844	chr16:30472658-30523567	ITGAL	protein_coding	2	7	1	0	1	0	1	1	1	1	3	0
ENSG00000005882.12	ENSG00000005882	chr17:50094737-50110039	PDK2	protein_coding	1226	1454	1175	2978	3168	2892	441	495	470	979	3121	1211
ENSG00000005884.18	ENSG00000005884	chr17:50055968-50090481	ITGA3	protein_coding	9523	11516	10034	15351	15060	13744	17465	20267	17545	23167	78084	29425
ENSG00000005889.16	ENSG00000005889	chrX:24149173-24216255	ZFX	protein_coding	6538	7287	6024	189	154	198	3081	2992	2847	122	234	222
ENSG00000005893.16	ENSG00000005893	chrX:120426148-120469365	LAMP2	protein_coding	8256	9389	8212	1528	1560	1757	4851	5199	4743	1112	3191	1462
ENSG00000005961.19	ENSG00000005961	chr17:44372180-44389649	ITGA2B	protein_coding	28	27	28	32	29	44	9	6	11	21	48	26
ENSG00000005981.13	ENSG00000005981	chr7:95478444-95540233	ASB4	protein_coding	0	1	0	0	0	1	0	1	2	0	0	0
ENSG00000006007.12	ENSG00000006007	chr16:19501890-19522123	GDE1	protein_coding	9788	11341	9572	4368	4032	4351	8602	9265	8378	3621	13097	5440
ENSG00000006015.18	ENSG00000006015	chr19:18588796-18592337	REX1BD	protein_coding	1076	1324	1356	3242	3729	3487	605	720	632	1094	3507	1723
ENSG00000006016.11	ENSG00000006016	chr19:18572608-18607741	CRLF1	protein_coding	89	102	85	268	313	304	58	93	67	168	692	216
ENSG00000006025.12	ENSG00000006025	chr17:47807372-47821834	OSBPL7	protein_coding	254	282	256	290	285	269	82	130	121	97	379	147
ENSG00000006042.12	ENSG00000006042	chr17:32927910-32945106	TMEM98	protein_coding	2	0	4	4	8	4	2	1	1	0	4	2
ENSG00000006047.13	ENSG00000006047	chr17:7288263-7294639	YBX2	protein_coding	7	4	3	5	3	0	2	2	1	2	3	2
ENSG00000006059.4	ENSG00000006059	chr17:41346092-41350828	KRT33A	protein_coding	1	0	0	0	0	0	0	0	0	0	0	0
ENSG00000006062.17	ENSG00000006062	chr17:45263392-45317029	MAP3K14	protein_coding	1607	1630	1471	2417	2023	2096	1365	1503	1464	1893	6460	2712
ENSG00000006071.15	ENSG00000006071	chr11:17392498-17476879	ABCC8	protein_coding	0	0	0	1	0	0	0	1	0	0	9	5
ENSG00000006116.4	ENSG00000006116	chr16:24256335-24362412	CACNG3	protein_coding	15	11	9	5	6	7	1	1	1	0	1	0
ENSG00000006118.15	ENSG00000006118	chr11:60924460-60937083	TMEM132A	protein_coding	2343	2898	2499	5656	5988	5539	1540	1799	1670	2748	9231	3674
ENSG00000006125.18	ENSG00000006125	chr17:35586899-35726413	AP2B1	protein_coding	26020	28956	24440	5125	4036	5390	19088	20328	18840	4330	13790	6223
ENSG00000006128.12	ENSG00000006128	chr7:97732084-97740472	TAC1	protein_coding	0	0	0	0	0	0	0	0	0	0	0	0
ENSG00000006194.10	ENSG00000006194	chr16:3283485-3291460	ZNF263	protein_coding	2357	2734	2253	3009	2924	2801	1486	1431	1345	1652	4299	1905
ENSG00000006210.7	ENSG00000006210	chr16:57372477-57385044	CX3CL1	protein_coding	0	0	1	1	2	1	2	0	0	0	1	0
ENSG00000006282.21	ENSG00000006282	chr17:50546306-50555852	SPATA20	protein_coding	1753	2183	1885	3702	4051	3599	1108	1172	1112	1539	5482	2261
ENSG00000006283.18	ENSG00000006283	chr17:50560715-50627474	CACNA1G	protein_coding	25	27	14	33	37	42	14	22	20	31	112	51
ENSG00000006327.14	ENSG00000006327	chr16:3018485-3022383	TNFRSF12A	protein_coding	8435	9193	7594	23822	23897	20363	13874	15678	13532	33037	105459	46432
ENSG00000006377.11	ENSG00000006377	chr7:97005553-97011040	DLX6	protein_coding	0	0	0	0	0	1	0	0	0	0	1	0
ENSG00000006432.15	ENSG00000006432	chr14:70722526-70809534	MAP3K9	protein_coding	3038	3478	2623	1661	1571	1665	1801	2030	1839	1132	3700	1382
ENSG00000006451.8	ENSG00000006451	chr7:39623565-39708120	RALA	protein_coding	7019	7968	6995	1462	1322	1376	5135	5235	4928	1424	4269	1881
ENSG00000006453.14	ENSG00000006453	chr7:98291650-98401090	BAIAP2L1	protein_coding	4308	4977	4069	2570	2301	2578	3203	3749	3540	1804	7026	3079
ENSG00000006459.11	ENSG00000006459	chr7:140084746-140176983	KDM7A	protein_coding	908	948	775	22	22	22	1365	1568	1433	48	98	84
ENSG00000006468.14	ENSG00000006468	chr7:13891229-13991425	ETV1	protein_coding	3703	4141	3520	302	293	312	2423	2724	2466	265	893	454
ENSG00000006530.18	ENSG00000006530	chr7:141551305-141655244	AGK	protein_coding	2879	3203	2691	833	807	973	2026	2191	2181	658	2098	885
ENSG00000006534.16	ENSG00000006534	chr11:68008578-68029276	ALDH3B1	protein_coding	5721	6849	6498	13969	14576	14354	1938	2147	2065	3780	12573	5324
ENSG00000006555.11	ENSG00000006555	chr1:54779712-54801323	TTC22	protein_coding	0	1	0	0	1	2	0	2	0	0	0	0
ENSG00000006576.16	ENSG00000006576	chr7:77798792-77957503	PHTF2	protein_coding	4844	5367	4417	181	202	183	2734	2858	2527	117	390	224
ENSG00000006606.9	ENSG00000006606	chr7:75769533-75789896	CCL26	protein_coding	29	41	25	47	82	68	32	29	34	53	159	54
ENSG00000006607.14	ENSG00000006607	chr2:241356285-241491679	FARP2	protein_coding	4803	5633	4548	826	748	1083	2637	2777	2649	528	1901	819
ENSG00000006611.17	ENSG00000006611	chr11:17493895-17544416	USH1C	protein_coding	299	404	372	524	593	621	90	81	81	139	413	206
ENSG00000006625.18	ENSG00000006625	chr7:30496621-30504841	GGCT	protein_coding	9258	10687	9093	1907	1730	2023	5447	5581	5272	1235	3562	1724
ENSG00000006634.8	ENSG00000006634	chr7:87876361-87909553	DBF4	protein_coding	4041	4559	3557	159	150	135	2456	2446	2392	88	229	183
ENSG00000006638.13	ENSG00000006638	chr19:3594507-3606875	TBXA2R	protein_coding	1315	1677	1444	3733	3978	3730	788	830	842	1724	5770	2478
ENSG00000006652.15	ENSG00000006652	chr7:112422887-112480990	IFRD1	protein_coding	1405	1674	1265	127	129	144	1183	1174	1105	142	358	224
ENSG00000006659.13	ENSG00000006659	chr19:39704481-39709444	LGALS14	protein_coding	0	0	0	0	0	0	0	0	0	0	0	0
ENSG00000006695.12	ENSG00000006695	chr17:14069496-14231736	COX10	protein_coding	4098	4443	3737	3096	3010	3186	2750	3015	2933	1754	5862	2478
ENSG00000006704.11	ENSG00000006704	chr7:74453790-74602605	GTF2IRD1	protein_coding	6072	7308	6011	9244	9147	8538	4125	4387	4042	5292	17144	6853
ENSG00000006712.15	ENSG00000006712	chr19:39385711-39391154	PAF1	protein_coding	5850	6415	5342	6812	6250	6267	4153	4534	4221	5446	15451	6280
ENSG00000006715.16	ENSG00000006715	chr7:38722974-38932394	VPS41	protein_coding	7125	8171	6797	417	373	421	3853	3997	3763	242	729	506
ENSG00000006740.17	ENSG00000006740	chr17:12789498-12991611	ARHGAP44	protein_coding	1810	2041	1683	1377	1247	1342	1009	1077	1007	702	2228	980
ENSG00000006744.19	ENSG00000006744	chr17:12991644-13018065	ELAC2	protein_coding	8777	10401	8609	11751	11806	11411	7689	7536	7020	9284	27399	10605
ENSG00000006747.15	ENSG00000006747	chr7:12570849-12660182	SCIN	protein_coding	937	982	1017	92	77	119	171	172	196	18	64	35
ENSG00000006756.16	ENSG00000006756	chrX:2903972-2929349	ARSD	protein_coding	273	346	317	377	348	389	141	185	149	192	566	249
ENSG00000006757.12	ENSG00000006757	chrX:7898247-7927739	PNPLA4	protein_coding	1316	1516	1353	1674	1807	1644	557	649	561	556	1764	781
ENSG00000006788.14	ENSG00000006788	chr17:10300865-10373130	MYH13	protein_coding	1	0	0	0	0	0	0	0	0	0	0	0
ENSG00000006831.10	ENSG00000006831	chr12:1688574-1788674	ADIPOR2	protein_coding	10144	12111	10034	4665	4312	4998	7976	8259	7358	3648	11934	5052
ENSG00000006837.12	ENSG00000006837	chr5:134286350-134371047	CDKL3	protein_coding	130	188	142	30	27	26	73	69	80	18	46	28
ENSG00000007001.13	ENSG00000007001	chr2:157876702-158136154	UPP2	protein_coding	0	0	1	0	0	0	0	0	0	0	0	0
ENSG00000007038.11	ENSG00000007038	chr16:2817180-2826304	PRSS21	protein_coding	8678	10443	9107	23714	25322	23579	5982	6680	5962	13905	42927	17558
ENSG00000007047.15	ENSG00000007047	chr19:45251271-45305284	MARK4	protein_coding	2787	3308	2559	5500	5457	5017	1914	2242	2211	2900	10438	4114
ENSG00000007062.12	ENSG00000007062	chr4:15964248-16084378	PROM1	protein_coding	6	6	9	2	4	2	5	1	7	1	2	0
ENSG00000007080.11	ENSG00000007080	chr19:17933015-17943991	CCDC124	protein_coding	9694	11391	9989	31686	32725	29004	6248	6622	6330	16204	47168	20013
ENSG00000007129.18	ENSG00000007129	chr19:41549518-41586844	CEACAM21	protein_coding	0	0	0	0	2	0	0	0	2	0	0	1
ENSG00000007168.14	ENSG00000007168	chr17:2593210-2685615	PAFAH1B1	protein_coding	17272	19541	16384	4146	4000	4087	10164	10930	9964	3749	11617	5149
ENSG00000007171.18	ENSG00000007171	chr17:27756766-27800529	NOS2	protein_coding	1	3	1	2	4	1	0	3	4	1	6	2
ENSG00000007174.18	ENSG00000007174	chr17:11598470-11969748	DNAH9	protein_coding	1	0	0	0	0	0	0	0	1	0	1	0
ENSG00000007202.15	ENSG00000007202	chr17:28614446-28645454	KIAA0100	protein_coding	33497	38522	32335	25303	24474	26209	20295	21381	19086	14074	43532	17918
ENSG00000007216.15	ENSG00000007216	chr17:28473293-28497781	SLC13A2	protein_coding	5	11	7	11	13	11	5	8	5	5	16	11
ENSG00000007237.19	ENSG00000007237	chr17:9910606-10198606	GAS7	protein_coding	537	627	489	429	416	435	163	163	167	120	377	172
ENSG00000007255.10	ENSG00000007255	chr19:45162928-45178237	TRAPPC6A	protein_coding	168	256	231	811	861	859	59	52	50	137	501	226
ENSG00000007264.15	ENSG00000007264	chr19:3777970-3802129	MATK	protein_coding	50	41	47	127	108	103	43	67	50	151	425	157
ENSG00000007306.15	ENSG00000007306	chr19:41673303-41706976	CEACAM7	protein_coding	0	0	0	0	0	0	0	0	0	0	0	0
ENSG00000007312.13	ENSG00000007312	chr17:63928740-63932336	CD79B	protein_coding	9	8	3	36	20	22	9	13	13	29	79	41
ENSG00000007314.12	ENSG00000007314	chr17:63938554-63972918	SCN4A	protein_coding	30	37	29	44	38	49	19	22	11	31	83	31
ENSG00000007341.19	ENSG00000007341	chr1:112539159-112620825	ST7L	protein_coding	1166	1341	1144	1080	1094	1124	786	804	774	628	1930	835
ENSG00000007350.17	ENSG00000007350	chrX:154295854-154330350	TKTL1	protein_coding	1	3	0	0	1	0	2	1	0	0	1	0
ENSG00000007372.24	ENSG00000007372	chr11:31790710-31817961	PAX6	protein_coding	0	0	1	1	0	0	0	0	0	0	0	0
ENSG00000007376.8	ENSG00000007376	chr16:784974-787981	RPUSD1	protein_coding	3236	3913	3187	10338	10589	8942	2119	2369	2160	5185	16585	7205
ENSG00000007384.15	ENSG00000007384	chr16:58059-76355	RHBDF1	protein_coding	353	432	386	731	715	725	403	574	475	583	2247	877
ENSG00000007392.17	ENSG00000007392	chr16:188969-229463	LUC7L	protein_coding	3351	3859	3333	4019	3733	3534	2400	2346	2227	2557	7124	3168
ENSG00000007402.12	ENSG00000007402	chr3:50362613-50504244	CACNA2D2	protein_coding	12	17	14	18	33	16	8	12	14	8	39	8
ENSG00000007516.14	ENSG00000007516	chr16:1333643-1349239	BAIAP3	protein_coding	64	72	87	110	93	123	43	56	49	69	213	77
ENSG00000007520.4	ENSG00000007520	chr16:1349442-1351878	TSR3	protein_coding	5097	6156	5567	17548	18791	16853	3158	3287	3249	8452	26103	12203
ENSG00000007541.17	ENSG00000007541	chr16:566995-584109	PIGQ	protein_coding	2762	3144	2698	8445	8593	7651	1743	1876	1815	4090	13489	5738
ENSG00000007545.16	ENSG00000007545	chr16:1612337-1677908	CRAMP1	protein_coding	3030	3410	2859	2094	1844	1998	1686	1813	1657	1125	3570	1544
ENSG00000007866.22	ENSG00000007866	chr6:35473597-35497079	TEAD3	protein_coding	2670	3083	2456	5922	5954	5357	1837	2004	2012	3887	11892	4536
ENSG00000007908.16	ENSG00000007908	chr1:169722640-169764705	SELE	protein_coding	0	1	0	0	0	0	0	0	0	0	0	0
ENSG00000007923.16	ENSG00000007923	chr1:6635587-6701924	DNAJC11	protein_coding	5880	6654	5700	6334	5830	5868	4139	4260	4064	4524	13578	5737
ENSG00000007933.13	ENSG00000007933	chr1:171090901-171117819	FMO3	protein_coding	2	1	1	0	0	0	1	0	0	0	0	0
ENSG00000007944.15	ENSG00000007944	chr6:16129086-16148248	MYLIP	protein_coding	566	538	520	152	120	137	325	385	375	95	303	148
ENSG00000007952.18	ENSG00000007952	chrX:100843324-100874359	NOX1	protein_coding	0	0	0	0	0	0	0	0	0	0	0	0
ENSG00000007968.7	ENSG00000007968	chr1:23506438-23531233	E2F2	protein_coding	1489	1735	1392	2327	2301	2352	518	580	502	755	2373	949
ENSG00000008018.9	ENSG00000008018	chr6:170535120-170553307	PSMB1	protein_coding	11913	13542	12153	14120	13675	14371	9865	10435	9537	11235	36898	15463
ENSG00000008056.14	ENSG00000008056	chrX:47571921-47619857	SYN1	protein_coding	7	5	2	5	5	3	3	3	3	4	11	0
ENSG00000008083.14	ENSG00000008083	chr6:15246069-15522042	JARID2	protein_coding	4359	4889	4114	722	671	860	2681	3029	2713	571	1950	861
ENSG00000008086.13	ENSG00000008086	chrX:18425583-18653629	CDKL5	protein_coding	2747	3075	2517	111	128	119	1646	1725	1554	49	197	125
ENSG00000008118.10	ENSG00000008118	chr1:209583714-209613939	CAMK1G	protein_coding	0	1	0	0	2	0	1	0	0	0	0	0
ENSG00000008128.23	ENSG00000008128	chr1:1702379-1724357	CDK11A	protein_coding	621	665	540	224	182	174	421	479	471	160	485	212
ENSG00000008130.15	ENSG00000008130	chr1:1751232-1780457	NADK	protein_coding	4911	5716	5039	6236	6337	6208	2982	3183	2753	2972	9151	3945
ENSG00000008196.13	ENSG00000008196	chr6:50818723-50847619	TFAP2B	protein_coding	0	0	0	0	0	0	0	0	0	0	1	0
ENSG00000008197.5	ENSG00000008197	chr6:50713526-50773033	TFAP2D	protein_coding	0	0	0	0	0	0	0	0	0	0	0	0
ENSG00000008226.20	ENSG00000008226	chr3:38039205-38124025	DLEC1	protein_coding	2	0	0	0	0	0	1	1	1	0	0	0
ENSG00000008256.16	ENSG00000008256	chr7:6161776-6272644	CYTH3	protein_coding	7280	8109	6367	4053	3427	3852	2678	2734	2640	1529	5077	2082
ENSG00000008277.14	ENSG00000008277	chr7:87934143-88202889	ADAM22	protein_coding	846	1005	922	43	61	76	329	311	311	22	72	52
ENSG00000008282.9	ENSG00000008282	chr7:106090505-106112576	SYPL1	protein_coding	6381	7112	5973	2173	2182	2420	3669	3788	3587	1565	5530	2355
ENSG00000008283.16	ENSG00000008283	chr17:63432304-63446354	CYB561	protein_coding	3452	3855	3413	5658	5834	5315	2483	2693	2475	3426	10357	4520
ENSG00000008294.21	ENSG00000008294	chr17:50962174-51120868	SPAG9	protein_coding	6851	7873	5956	256	235	222	5674	6205	5418	271	796	472
ENSG00000008300.17	ENSG00000008300	chr3:48636463-48662886	CELSR3	protein_coding	1664	1933	1757	1460	1486	1268	679	762	660	501	1639	711
ENSG00000008311.15	ENSG00000008311	chr7:122073549-122144255	AASS	protein_coding	391	392	363	18	11	12	194	225	205	9	30	16
ENSG00000008323.15	ENSG00000008323	chr12:6310436-6328506	PLEKHG6	protein_coding	9	10	12	18	16	31	1	1	0	2	13	1
ENSG00000008324.12	ENSG00000008324	chr3:42581840-42596934	SS18L2	protein_coding	1394	1668	1336	486	580	552	1158	1234	1100	412	1322	644
ENSG00000008382.16	ENSG00000008382	chr19:4343527-4360086	MPND	protein_coding	498	592	530	1540	1713	1435	257	298	248	549	1942	816
ENSG00000008394.13	ENSG00000008394	chr12:16347142-16609259	MGST1	protein_coding	13588	16326	12120	5872	6043	6652	11557	11559	11417	5425	17087	7245
ENSG00000008405.12	ENSG00000008405	chr12:106991364-107093549	CRY1	protein_coding	3291	3549	2703	461	391	471	1814	2003	1761	322	1084	508
ENSG00000008438.5	ENSG00000008438	chr19:46019153-46023053	PGLYRP1	protein_coding	0	0	0	0	0	0	0	0	0	0	3	0
ENSG00000008441.18	ENSG00000008441	chr19:12995475-13098796	NFIX	protein_coding	1436	1684	1270	1165	1093	1165	633	689	731	514	1776	733
ENSG00000008513.16	ENSG00000008513	chr8:133454848-133571940	ST3GAL1	protein_coding	6659	6790	4991	5433	4673	4231	7279	7398	6824	5405	16555	6788
ENSG00000008516.17	ENSG00000008516	chr16:3046561-3060726	MMP25	protein_coding	19	21	19	41	24	24	9	16	6	20	56	23
ENSG00000008517.18	ENSG00000008517	chr16:3065297-3082192	IL32	protein_coding	3237	3587	2797	11013	10864	9717	2047	2176	2129	5971	18618	7545
ENSG00000008710.20	ENSG00000008710	chr16:2089492-2135898	PKD1	protein_coding	3891	4663	4000	3235	3291	3065	2823	3353	3092	1935	7201	3250
ENSG00000008735.14	ENSG00000008735	chr22:50600793-50613978	MAPK8IP2	protein_coding	7	20	17	25	20	19	5	7	2	8	14	5
ENSG00000008838.20	ENSG00000008838	chr17:40019097-40061215	MED24	protein_coding	4776	5473	4618	8375	7916	8135	3151	3371	3114	4492	14393	5848
ENSG00000008853.17	ENSG00000008853	chr8:22987417-23020132	RHOBTB2	protein_coding	1721	2075	1688	3186	3256	3108	1063	1009	949	1539	4561	1904
ENSG00000008869.12	ENSG00000008869	chr2:36968383-37084372	HEATR5B	protein_coding	2247	2575	2216	54	43	36	1700	1708	1563	53	147	73
ENSG00000008952.17	ENSG00000008952	chr3:169966735-169998373	SEC62	protein_coding	9560	11071	9295	320	307	293	6523	6653	6172	215	572	486
ENSG00000008988.11	ENSG00000008988	chr8:56067254-56074510	RPS20	protein_coding	48934	56947	47135	39544	38787	37276	30588	33839	31650	22130	80143	34935
ENSG00000009307.16	ENSG00000009307	chr1:114716913-114758676	CSDE1	protein_coding	57003	64082	52160	2214	1948	2206	37692	38493	35761	1550	4409	2647
ENSG00000009335.18	ENSG00000009335	chr7:157138916-157269370	UBE3C	protein_coding	13605	15130	12735	3474	3165	3829	9227	9786	9070	2478	8555	4058
ENSG00000009413.16	ENSG00000009413	chr6:111299028-111483229	REV3L	protein_coding	4618	5080	3946	109	75	76	1747	1937	1754	48	106	110
ENSG00000009694.13	ENSG00000009694	chrX:124375903-124963817	TENM1	protein_coding	4	6	7	0	0	1	2	6	1	2	1	1
ENSG00000009709.12	ENSG00000009709	chr1:18630846-18748866	PAX7	protein_coding	0	0	0	0	0	0	0	0	0	0	0	0
ENSG00000009724.17	ENSG00000009724	chr1:11026523-11047239	MASP2	protein_coding	4	6	1	0	1	1	1	5	2	1	1	4
ENSG00000009765.15	ENSG00000009765	chr6:150368892-150405969	IYD	protein_coding	1	0	1	0	0	0	1	3	1	1	0	1
ENSG00000009780.16	ENSG00000009780	chr1:27725961-27763116	FAM76A	protein_coding	636	690	616	204	224	258	260	301	225	105	378	156
ENSG00000009790.15	ENSG00000009790	chr1:209756032-209778173	TRAF3IP3	protein_coding	0	0	0	0	0	0	0	0	0	0	0	0
ENSG00000009830.12	ENSG00000009830	chr14:77274956-77320883	POMT2	protein_coding	2422	2913	2440	4012	3971	3770	1469	1620	1484	2144	6593	2651
ENSG00000009844.16	ENSG00000009844	chr6:142147162-142224685	VTA1	protein_coding	4430	5042	4129	283	275	333	3164	3135	3112	208	753	377
ENSG00000009950.16	ENSG00000009950	chr7:73593194-73624543	MLXIPL	protein_coding	260	346	277	308	356	363	108	154	117	144	490	204
ENSG00000009954.11	ENSG00000009954	chr7:73440406-73522293	BAZ1B	protein_coding	18744	20635	16960	1202	960	1124	10427	10274	9991	822	2211	1197
ENSG00000010017.13	ENSG00000010017	chr6:13621713-13711835	RANBP9	protein_coding	8605	9960	7764	1138	1074	1333	6907	7341	6895	1035	3518	1604
ENSG00000010030.14	ENSG00000010030	chr6:36354091-36387800	ETV7	protein_coding	6	2	0	3	4	2	7	7	0	2	6	4
ENSG00000010072.16	ENSG00000010072	chr1:231337853-231355023	SPRTN	protein_coding	2438	2730	2282	268	255	278	1720	1788	1609	215	659	305
ENSG00000010165.20	ENSG00000010165	chr1:171781660-171814023	EEF1AKNMT	protein_coding	5639	6690	5958	9363	8955	8960	3748	4015	3761	5825	17240	7354
ENSG00000010219.13	ENSG00000010219	chr12:4562204-4615302	DYRK4	protein_coding	1352	1581	1232	1019	1038	994	924	974	924	592	1833	832
ENSG00000010244.19	ENSG00000010244	chr17:32350203-32381885	ZNF207	protein_coding	13710	15556	12239	5896	5364	5824	8838	8990	8420	4195	13646	5772
ENSG00000010256.11	ENSG00000010256	chr3:48599002-48610976	UQCRC1	protein_coding	12481	14531	13237	42360	43209	40595	9129	9924	8747	26033	81126	32865
ENSG00000010270.14	ENSG00000010270	chr7:38178245-38230669	STARD3NL	protein_coding	3443	4035	3648	1625	1725	1666	3004	3090	2743	1261	4020	1796
ENSG00000010278.15	ENSG00000010278	chr12:6199715-6238271	CD9	protein_coding	5659	6703	5943	7604	7958	7868	6229	6944	6211	8537	26988	10090
ENSG00000010282.15	ENSG00000010282	chr3:42692663-42702824	HHATL	protein_coding	1	0	1	0	0	0	0	0	0	1	0	0
ENSG00000010292.13	ENSG00000010292	chr12:6493356-6531955	NCAPD2	protein_coding	20084	22816	20722	10566	9233	10535	10669	11697	10766	6594	19077	7787
ENSG00000010295.20	ENSG00000010295	chr12:6538961-6556073	IFFO1	protein_coding	2	12	6	4	2	1	6	6	8	6	31	7
ENSG00000010310.9	ENSG00000010310	chr19:45668221-45683722	GIPR	protein_coding	40	70	50	49	52	42	54	70	60	56	253	93
ENSG00000010318.21	ENSG00000010318	chr3:52410660-52423641	PHF7	protein_coding	142	187	170	106	108	107	61	85	70	39	124	74
ENSG00000010319.7	ENSG00000010319	chr3:52433035-52445103	SEMA3G	protein_coding	411	475	430	464	490	488	139	154	124	160	410	176
ENSG00000010322.16	ENSG00000010322	chr3:52455118-52493068	NISCH	protein_coding	4722	5626	4736	5322	5089	4794	2353	2694	2383	2242	7302	2936
ENSG00000010327.10	ENSG00000010327	chr3:52495338-52524384	STAB1	protein_coding	1	4	6	5	14	6	2	3	1	4	8	5
ENSG00000010361.14	ENSG00000010361	chr19:49807115-49817376	FUZ	protein_coding	16	25	17	46	77	45	8	4	5	7	32	16
ENSG00000010379.16	ENSG00000010379	chr12:220621-262873	SLC6A13	protein_coding	3	0	0	0	0	0	1	1	0	0	0	0
ENSG00000010404.18	ENSG00000010404	chrX:149476988-149521096	IDS	protein_coding	2540	2884	2237	298	259	241	1680	1918	1745	203	661	275
ENSG00000010438.17	ENSG00000010438	chr9:33750679-33799231	PRSS3	protein_coding	0	0	0	0	0	0	0	0	0	1	3	0
ENSG00000010539.12	ENSG00000010539	chr16:3222325-3236221	ZNF200	protein_coding	1326	1459	1284	213	208	218	906	958	871	171	513	241
ENSG00000010610.10	ENSG00000010610	chr12:6786858-6820799	CD4	protein_coding	5	13	6	7	12	12	1	1	2	2	13	10
ENSG00000010626.15	ENSG00000010626	chr12:6904733-6914241	LRRC23	protein_coding	372	431	359	439	456	426	124	166	160	182	536	235
ENSG00000010671.16	ENSG00000010671	chrX:101349447-101390796	BTK	protein_coding	6	4	2	1	0	0	0	2	1	0	1	1
ENSG00000010704.18	ENSG00000010704	chr6:26087281-26098343	HFE	protein_coding	2854	3375	3185	1468	1394	1660	1793	1906	1701	981	3124	1306
ENSG00000010803.16	ENSG00000010803	chr1:41027200-41242116	SCMH1	protein_coding	4464	5419	4257	2519	2496	2540	2797	3015	2751	1408	4587	1915
ENSG00000010810.17	ENSG00000010810	chr6:111660332-111873452	FYN	protein_coding	5390	6464	4856	3229	3137	3485	2958	3214	3127	1814	6146	2797
ENSG00000010818.10	ENSG00000010818	chr6:142751469-142946365	HIVEP2	protein_coding	2692	2945	2307	102	67	101	1791	1959	1823	79	206	154
ENSG00000010932.17	ENSG00000010932	chr1:171248471-171285978	FMO1	protein_coding	0	0	0	0	0	0	0	0	0	0	0	0
ENSG00000011007.12	ENSG00000011007	chr1:23743155-23762059	ELOA	protein_coding	7860	8937	6972	2640	2235	2588	7779	7834	7557	2716	8041	3903
ENSG00000011009.11	ENSG00000011009	chr1:23791145-23795539	LYPLA2	protein_coding	5061	5946	4929	16875	17243	15450	4523	4883	4643	11483	36927	15367
ENSG00000011021.23	ENSG00000011021	chr1:11807131-11848079	CLCN6	protein_coding	2348	2894	2193	1204	1181	1216	1829	2055	1716	942	3273	1381
ENSG00000011028.14	ENSG00000011028	chr17:62627670-62693597	MRC2	protein_coding	6754	8162	7212	10966	10759	10260	3241	3704	3302	4188	13621	5356
ENSG00000011083.9	ENSG00000011083	chr5:150190062-150222788	SLC6A7	protein_coding	0	2	1	5	7	1	2	4	3	4	13	7
ENSG00000011105.14	ENSG00000011105	chr12:3077355-3286564	TSPAN9	protein_coding	485	630	589	1196	1168	1069	572	590	570	1027	3516	1441
ENSG00000011114.15	ENSG00000011114	chr14:93237550-93333092	BTBD7	protein_coding	4000	4627	3760	214	186	253	2223	2207	2088	149	414	212
ENSG00000011132.12	ENSG00000011132	chr19:3750814-3761692	APBA3	protein_coding	1742	2229	1682	5976	6291	5577	1450	1542	1394	3467	12337	4962
ENSG00000011143.19	ENSG00000011143	chr17:58205441-58219255	MKS1	protein_coding	1001	1159	1021	1709	1608	1842	506	530	510	746	2362	1023
ENSG00000011198.10	ENSG00000011198	chr3:43690108-43734371	ABHD5	protein_coding	3615	4068	3275	882	803	808	2758	2810	2492	807	2345	1034
ENSG00000011201.12	ENSG00000011201	chrX:8528874-8732137	ANOS1	protein_coding	232	240	168	135	118	134	181	187	196	79	324	112
ENSG00000011243.18	ENSG00000011243	chr19:15380050-15419141	AKAP8L	protein_coding	4870	5388	4423	6474	5660	5457	3675	3996	3761	4520	14264	5734
ENSG00000011258.16	ENSG00000011258	chr17:51177425-51260049	MBTD1	protein_coding	2303	2548	2133	76	73	78	1034	1021	966	46	118	78
ENSG00000011260.14	ENSG00000011260	chr17:51260546-51297936	UTP18	protein_coding	5857	6395	5692	1241	1078	1172	4060	4081	3667	886	2865	1270
ENSG00000011275.19	ENSG00000011275	chr7:5620047-5781696	RNF216	protein_coding	7446	8581	7169	4294	3875	4468	5299	5801	5461	3170	9811	4403
ENSG00000011295.16	ENSG00000011295	chr17:15999784-16045015	TTC19	protein_coding	3773	4463	3757	974	844	1113	2252	2287	2235	509	1827	839
ENSG00000011304.22	ENSG00000011304	chr19:797075-812327	PTBP1	protein_coding	43059	49026	39795	65463	61117	59687	31519	33684	32427	42959	143732	57896
ENSG00000011332.19	ENSG00000011332	chr19:38211006-38229714	DPF1	protein_coding	327	376	300	687	738	605	204	221	208	374	1101	477
ENSG00000011347.10	ENSG00000011347	chr11:61513714-61581148	SYT7	protein_coding	156	193	169	255	269	266	338	407	350	386	1599	559
ENSG00000011376.12	ENSG00000011376	chr3:45388561-45554726	LARS2	protein_coding	2918	3196	2977	2041	1703	2081	2032	1894	1712	1338	3827	1525
ENSG00000011405.13	ENSG00000011405	chr11:17077730-17207983	PIK3C2A	protein_coding	8490	9512	7732	141	88	87	4884	5224	4755	103	199	224
ENSG00000011422.12	ENSG00000011422	chr19:43646095-43670547	PLAUR	protein_coding	1682	2144	1677	3365	3495	3194	8537	9554	8842	15164	51720	20011
ENSG00000011426.11	ENSG00000011426	chr7:36389821-36453791	ANLN	protein_coding	28124	30774	26756	715	578	622	18898	19348	17704	554	1352	1061
ENSG00000011451.21	ENSG00000011451	chr19:15419978-15449956	WIZ	protein_coding	9115	10882	8569	13686	13075	12756	6257	6800	6567	7946	26444	10390
ENSG00000011454.18	ENSG00000011454	chr9:122941020-123104866	RABGAP1	protein_coding	3664	4237	3381	244	186	259	2154	2201	2036	162	465	261
ENSG00000011465.18	ENSG00000011465	chr12:91140484-91183217	DCN	protein_coding	324	400	327	92	86	114	49	59	67	18	67	16
ENSG00000011478.13	ENSG00000011478	chr19:45692403-45703989	QPCTL	protein_coding	2150	2547	2164	5794	6114	5625	1639	1910	1662	3558	12415	4955
ENSG00000011485.15	ENSG00000011485	chr19:46347087-46392981	PPP5C	protein_coding	8264	9631	8372	18375	17741	17202	6564	6837	6359	11670	38634	15395
ENSG00000011523.14	ENSG00000011523	chr2:65056366-65086853	CEP68	protein_coding	1411	1676	1439	683	695	685	451	552	506	304	1011	461
ENSG00000011566.15	ENSG00000011566	chr2:39249266-39437226	MAP4K3	protein_coding	1900	2085	1703	76	62	84	1160	1193	1056	64	121	93
ENSG00000011590.14	ENSG00000011590	chr19:35704558-35717038	ZBTB32	protein_coding	0	1	0	3	0	0	1	3	2	2	11	3
ENSG00000011600.12	ENSG00000011600	chr19:35904401-35908295	TYROBP	protein_coding	0	0	0	0	0	0	0	0	0	0	0	0
ENSG00000011638.11	ENSG00000011638	chr16:21158377-21180616	TMEM159	protein_coding	1055	1231	1105	1401	1474	1408	468	636	483	568	1670	751
ENSG00000011677.13	ENSG00000011677	chrX:152166234-152451315	GABRA3	protein_coding	923	1006	846	312	349	327	353	450	372	130	429	199
ENSG00000012048.23	ENSG00000012048	chr17:43044295-43125483	BRCA1	protein_coding	6068	6609	5702	161	141	135	2771	2829	2601	81	212	173
ENSG00000012061.16	ENSG00000012061	chr19:45407334-45478828	ERCC1	protein_coding	2789	3190	2696	7716	7807	7305	2738	3255	2832	5384	18354	7428
ENSG00000012124.17	ENSG00000012124	chr19:35319261-35347361	CD22	protein_coding	18	27	19	24	26	36	19	8	14	18	84	31
ENSG00000012171.20	ENSG00000012171	chr3:50267558-50277546	SEMA3B	protein_coding	7159	8791	7779	15331	15965	14461	9771	11122	9930	15602	49915	20468
ENSG00000012174.12	ENSG00000012174	chrX:21839617-21885423	MBTPS2	protein_coding	6504	7366	6200	472	376	507	3532	3537	3352	292	901	492
ENSG00000012211.13	ENSG00000012211	chrX:49175236-49186528	PRICKLE3	protein_coding	2102	2465	1949	4612	4855	4422	1376	1423	1492	2658	9086	3727
ENSG00000012223.13	ENSG00000012223	chr3:46435645-46485234	LTF	protein_coding	3	2	1	3	6	2	3	3	0	3	3	3
ENSG00000012232.9	ENSG00000012232	chr8:28600469-28755599	EXTL3	protein_coding	2726	3031	2714	3736	3638	3736	2226	2490	2296	2892	9112	3660
ENSG00000012504.15	ENSG00000012504	chr12:100473708-100564414	NR1H4	protein_coding	0	1	0	0	0	0	0	0	0	1	0	0
ENSG00000012660.14	ENSG00000012660	chr6:53267398-53349179	ELOVL5	protein_coding	13401	15599	12206	2572	2287	2774	9352	9637	9147	2152	7307	3119
ENSG00000012779.11	ENSG00000012779	chr10:45374176-45446119	ALOX5	protein_coding	6	8	9	9	7	6	7	3	6	5	12	3
ENSG00000012817.16	ENSG00000012817	chrY:19703865-19744755	KDM5D	protein_coding	0	0	0	0	0	0	0	0	0	0	1	0
ENSG00000012822.16	ENSG00000012822	chr12:53708517-53727745	CALCOCO1	protein_coding	2597	2989	2525	3664	3456	3613	1650	1885	1844	2101	6521	2692
ENSG00000012963.15	ENSG00000012963	chr14:93207241-93229215	UBR7	protein_coding	5278	5976	5216	1349	1175	1535	3412	3289	3325	981	3100	1389
ENSG00000012983.11	ENSG00000012983	chr14:50418525-50561126	MAP4K5	protein_coding	6057	6748	5342	229	205	222	3010	2972	2935	146	342	225
ENSG00000013016.16	ENSG00000013016	chr2:31234152-31269451	EHD3	protein_coding	0	0	2	1	0	0	1	0	1	0	0	0
ENSG00000013275.8	ENSG00000013275	chr19:39971165-39981764	PSMC4	protein_coding	8973	9870	8471	18619	16843	16281	8944	9509	8750	15799	48556	20034
ENSG00000013288.9	ENSG00000013288	chr4:6575189-6623362	MAN2B2	protein_coding	1529	1783	1506	1462	1365	1579	873	870	877	719	2350	967
ENSG00000013293.6	ENSG00000013293	chr3:170459548-170586075	SLC7A14	protein_coding	0	0	0	0	0	1	0	0	0	0	1	0
ENSG00000013297.12	ENSG00000013297	chr3:170418868-170454733	CLDN11	protein_coding	9	9	2	0	0	0	3	2	0	0	1	1
ENSG00000013306.16	ENSG00000013306	chr17:44319625-44324870	SLC25A39	protein_coding	22142	27127	22744	46487	53557	47434	15124	16346	15409	21870	73325	33696
ENSG00000013364.19	ENSG00000013364	chr16:29822547-29848039	MVP	protein_coding	2295	2822	2610	4807	4563	4546	2243	2544	2232	3913	12255	4883
ENSG00000013374.16	ENSG00000013374	chr7:151341699-151378449	NUB1	protein_coding	6452	7662	6071	1416	1190	1464	3565	3722	3532	819	2616	1149
ENSG00000013375.16	ENSG00000013375	chr6:83161150-83193936	PGM3	protein_coding	2322	2586	2390	123	125	149	2377	2447	2174	129	473	282
ENSG00000013392.8	ENSG00000013392	chr6:83193357-83198935	RWDD2A	protein_coding	295	360	282	31	39	36	213	227	184	32	78	44
ENSG00000013441.16	ENSG00000013441	chr2:200853009-200864744	CLK1	protein_coding	4247	4644	3708	101	118	119	2178	1987	1936	74	166	140
ENSG00000013503.10	ENSG00000013503	chr12:106357748-106510198	POLR3B	protein_coding	3658	3949	3395	167	128	206	2421	2388	2113	150	451	283
ENSG00000013523.11	ENSG00000013523	chr14:76786009-76826246	ANGEL1	protein_coding	2274	2561	2243	3417	3506	3534	1239	1359	1195	1811	5643	2367
ENSG00000013561.18	ENSG00000013561	chr5:141958328-141990292	RNF14	protein_coding	4127	4697	3994	538	478	583	2666	2850	2561	442	1293	620
ENSG00000013563.14	ENSG00000013563	chrX:154402340-154412085	DNASE1L1	protein_coding	1484	1774	1571	2137	2313	2168	988	1220	1085	1187	4306	1592
ENSG00000013573.17	ENSG00000013573	chr12:31073860-31104799	DDX11	protein_coding	2545	2802	2516	3119	2843	2873	1566	1795	1578	1776	5565	2409
ENSG00000013583.10	ENSG00000013583	chr12:12974870-13000265	HEBP1	protein_coding	3725	4224	3779	6468	5851	6243	2175	2415	2275	3623	11128	4743
ENSG00000013588.9	ENSG00000013588	chr12:12891562-12917937	GPRC5A	protein_coding	22079	21736	16624	18654	14302	14515	26112	30857	28446	23319	80962	31465
ENSG00000013619.14	ENSG00000013619	chrX:150361422-150514178	MAMLD1	protein_coding	2451	3067	2303	2012	2326	2334	1874	2129	2012	1512	5138	2120
ENSG00000013725.14	ENSG00000013725	chr11:60971680-61020377	CD6	protein_coding	0	0	0	2	4	2	0	0	0	1	2	0
ENSG00000013810.20	ENSG00000013810	chr4:1721500-1745171	TACC3	protein_coding	6381	7784	6874	8529	8163	8383	3922	4337	4097	4860	15804	6619
ENSG00000014123.10	ENSG00000014123	chr6:96521595-96555276	UFL1	protein_coding	2510	2990	2512	43	39	44	1782	1800	1603	45	84	106
ENSG00000014138.9	ENSG00000014138	chr11:65261920-65305405	POLA2	protein_coding	4434	4997	4314	6508	6219	6168	2295	2466	2390	3390	10435	4192
ENSG00000014164.7	ENSG00000014164	chr8:143437659-143541447	ZC3H3	protein_coding	3040	3533	2822	6031	5602	5517	2358	2621	2540	3999	12987	5199
ENSG00000014216.16	ENSG00000014216	chr11:65181194-65212006	CAPN1	protein_coding	7094	8386	7380	18218	17819	16867	5838	6696	5989	11983	39929	15890
ENSG00000014257.16	ENSG00000014257	chr3:132317369-132368298	ACP3	protein_coding	4	1	7	1	0	1	5	9	2	4	8	1
ENSG00000014641.21	ENSG00000014641	chr2:63588800-63607197	MDH1	protein_coding	12765	14189	13122	4407	4000	4441	7168	7836	6894	2695	8763	3756
ENSG00000014824.14	ENSG00000014824	chr4:41990502-42090461	SLC30A9	protein_coding	5102	5730	4851	202	189	207	2654	2777	2574	115	348	191
ENSG00000014914.21	ENSG00000014914	chr1:149928651-149936879	MTMR11	protein_coding	436	476	436	477	512	509	183	235	208	181	678	268
ENSG00000014919.13	ENSG00000014919	chr10:99711242-99732127	COX15	protein_coding	4851	5430	4797	2449	2352	2586	2583	2636	2455	1514	4798	2042
ENSG00000015133.19	ENSG00000015133	chr14:91271323-91417844	CCDC88C	protein_coding	2911	3411	2910	1564	1357	1434	1590	1614	1554	836	2640	1084
ENSG00000015153.15	ENSG00000015153	chr12:42157104-42238349	YAF2	protein_coding	1982	2236	1871	319	312	346	1453	1476	1422	293	846	352
ENSG00000015171.20	ENSG00000015171	chr10:134465-254637	ZMYND11	protein_coding	5348	6102	4917	194	204	227	2578	2552	2472	104	279	200
ENSG00000015285.11	ENSG00000015285	chrX:48676596-48691427	WAS	protein_coding	15	11	11	23	15	25	10	9	5	5	29	15
ENSG00000015413.9	ENSG00000015413	chr16:89613308-89638456	DPEP1	protein_coding	2	3	6	9	7	9	3	1	5	8	25	5
ENSG00000015475.19	ENSG00000015475	chr22:17734138-17774770	BID	protein_coding	3827	4627	3959	8466	9119	8228	3059	3050	2911	5434	17135	7506
ENSG00000015479.20	ENSG00000015479	chr5:139293674-139331677	MATR3	protein_coding	1693	1840	1670	60	32	28	859	924	809	30	89	70
ENSG00000015520.15	ENSG00000015520	chr7:44512535-44541330	NPC1L1	protein_coding	92	100	15	60	39	13	4	7	8	3	9	6
ENSG00000015532.10	ENSG00000015532	chr17:50346126-50361185	XYLT2	protein_coding	2128	2495	2237	4326	4409	4327	1469	1684	1474	2297	8132	3122
ENSG00000015568.13	ENSG00000015568	chr2:109792758-109857705	RGPD5	protein_coding	0	2	0	0	0	0	0	0	2	0	0	0
ENSG00000015592.16	ENSG00000015592	chr8:27235323-27258420	STMN4	protein_coding	3	3	0	2	2	0	0	1	0	0	0	0
ENSG00000015676.18	ENSG00000015676	chr7:44379119-44490658	NUDCD3	protein_coding	10471	12184	10411	21750	21736	20504	5881	6495	5872	11207	33254	13846
ENSG00000016082.15	ENSG00000016082	chr5:51383448-51394730	ISL1	protein_coding	242	253	222	50	32	49	126	148	134	31	107	37
ENSG00000016391.11	ENSG00000016391	chr3:53813734-53846419	CHDH	protein_coding	402	447	427	499	438	465	148	170	174	143	485	185
ENSG00000016402.13	ENSG00000016402	chr6:136999971-137045180	IL20RA	protein_coding	2	1	0	0	0	0	0	0	1	1	0	0
ENSG00000016490.16	ENSG00000016490	chr1:86468368-86500259	CLCA1	protein_coding	0	0	0	0	0	0	0	0	0	0	1	0
ENSG00000016602.9	ENSG00000016602	chr1:86547078-86580754	CLCA4	protein_coding	0	0	1	0	0	0	0	0	0	0	0	0
ENSG00000016864.18	ENSG00000016864	chr3:52694498-52705840	GLT8D1	protein_coding	3471	3913	3528	944	880	988	1880	2037	1693	509	1698	737
ENSG00000017260.20	ENSG00000017260	chr3:130850595-131016712	ATP2C1	protein_coding	9614	11169	9475	806	705	1025	7386	7495	6891	717	2332	1168
ENSG00000017427.17	ENSG00000017427	chr12:102415704-102481744	IGF1	protein_coding	0	0	0	1	0	0	0	1	0	0	0	0
ENSG00000017483.15	ENSG00000017483	chrX:48458537-48470260	SLC38A5	protein_coding	6251	7534	6072	15238	15911	13900	6016	6519	5817	11994	38763	15478
ENSG00000017797.13	ENSG00000017797	chr18:9475009-9538114	RALBP1	protein_coding	9628	11167	9759	909	781	946	5680	6145	5699	510	1517	804
ENSG00000018189.13	ENSG00000018189	chr4:70704801-70808619	RUFY3	protein_coding	1175	1330	1116	101	90	102	796	888	813	89	264	131
ENSG00000018236.15	ENSG00000018236	chr12:40692439-41072415	CNTN1	protein_coding	1343	1639	1487	44	49	58	422	408	400	16	57	37
ENSG00000018280.17	ENSG00000018280	chr2:218382169-218396894	SLC11A1	protein_coding	10	7	12	18	16	16	3	3	3	12	23	13
ENSG00000018408.15	ENSG00000018408	chr3:149517235-149736714	WWTR1	protein_coding	4197	4829	3996	1423	1550	1365	3446	3789	3593	1700	5745	2448
ENSG00000018510.17	ENSG00000018510	chr2:177392768-177559299	AGPS	protein_coding	14486	16666	13940	598	524	568	9609	9606	9226	473	1371	834
ENSG00000018607.7	ENSG00000018607	chr2:132304806-132326855	ZNF806	transcribed_unprocessed_pseudogene	0	0	0	0	0	0	0	0	0	0	0	0
ENSG00000018610.15	ENSG00000018610	chrX:119538149-119565409	CXorf56	protein_coding	2794	3117	2862	3798	3782	3726	1860	1894	1768	2544	7146	3069
ENSG00000018625.15	ENSG00000018625	chr1:160115759-160143591	ATP1A2	protein_coding	6	3	3	1	2	3	1	1	0	1	3	3
ENSG00000018699.13	ENSG00000018699	chr2:32628032-32821051	TTC27	protein_coding	3369	3889	3267	472	362	501	2431	2550	2394	365	1281	550
ENSG00000018869.17	ENSG00000018869	chr19:56375846-56393545	ZNF582	protein_coding	0	0	0	0	0	0	0	0	0	0	0	0
ENSG00000019102.12	ENSG00000019102	chr11:124747474-124752255	VSIG2	protein_coding	0	0	0	0	0	0	0	0	0	0	0	0
ENSG00000019144.19	ENSG00000019144	chr11:118606440-118657315	PHLDB1	protein_coding	5216	6053	5092	8895	8190	7782	2045	2422	2204	3077	9377	3666
ENSG00000019169.10	ENSG00000019169	chr2:118942166-118994660	MARCO	protein_coding	3	1	0	5	1	2	0	0	1	0	0	0
ENSG00000019186.10	ENSG00000019186	chr20:54153446-54173986	CYP24A1	protein_coding	10	7	9	5	4	5	15	16	15	7	21	3
ENSG00000019485.13	ENSG00000019485	chr11:45095806-45235110	PRDM11	protein_coding	1187	1315	1167	1702	1645	1581	689	715	603	771	2346	925
ENSG00000019505.8	ENSG00000019505	chr11:45240302-45286341	SYT13	protein_coding	28	18	12	23	17	24	13	14	18	9	24	4
ENSG00000019549.13	ENSG00000019549	chr8:48917598-48921740	SNAI2	protein_coding	1053	1290	1025	225	236	230	753	821	863	137	592	287
ENSG00000019582.15	ENSG00000019582	chr5:150400309-150412929	CD74	protein_coding	0	1	1	4	6	2	0	2	0	0	2	0
ENSG00000019991.18	ENSG00000019991	chr7:81699010-81770438	HGF	protein_coding	0	0	0	0	0	0	0	0	0	0	0	0
ENSG00000019995.6	ENSG00000019995	chr10:124942123-124983688	ZRANB1	protein_coding	2916	3266	2606	211	168	231	1569	1644	1601	115	434	193
ENSG00000020129.16	ENSG00000020129	chr1:35557473-35567274	NCDN	protein_coding	3278	3824	3465	6678	6360	6090	1981	2335	2138	3483	11605	4813
ENSG00000020181.18	ENSG00000020181	chr8:37784191-37843267	ADGRA2	protein_coding	552	700	568	999	1048	1052	226	245	220	258	1045	429
ENSG00000020219.9	ENSG00000020219	chr7:152445477-152447150	CCT8L1P	processed_pseudogene	0	0	0	0	0	0	0	0	0	0	0	0
ENSG00000020256.20	ENSG00000020256	chr20:52051663-52204308	ZFP64	protein_coding	2814	3274	2585	2980	2840	3037	1626	1812	1707	1544	5378	2263
ENSG00000020426.11	ENSG00000020426	chr14:60734742-60969965	MNAT1	protein_coding	2787	3161	2582	222	196	223	2423	2537	2373	216	634	268
ENSG00000020577.14	ENSG00000020577	chr14:54566117-54793315	SAMD4A	protein_coding	2569	2706	2035	1207	1024	916	2318	2580	2308	1178	4308	1756
ENSG00000020633.19	ENSG00000020633	chr1:24899511-24965121	RUNX3	protein_coding	47	57	34	48	39	35	61	62	64	46	226	81
ENSG00000020922.13	ENSG00000020922	chr11:94415570-94493885	MRE11	protein_coding	4095	4583	4041	178	150	167	1866	1878	1836	93	262	171
ENSG00000021300.14	ENSG00000021300	chr11:73646178-73662819	PLEKHB1	protein_coding	4	7	7	12	11	10	3	0	1	0	5	2
ENSG00000021355.13	ENSG00000021355	chr6:2832332-2841959	SERPINB1	protein_coding	4279	4995	4447	2382	2210	2657	3526	4279	3790	1927	7452	3014
ENSG00000021461.17	ENSG00000021461	chr7:99828013-99866102	CYP3A43	protein_coding	0	0	0	0	0	0	0	0	0	0	0	0
ENSG00000021488.13	ENSG00000021488	chr19:32830509-32869767	SLC7A9	protein_coding	5	2	4	1	0	0	2	0	3	0	0	0
ENSG00000021574.13	ENSG00000021574	chr2:32063556-32157637	SPAST	protein_coding	2720	3187	2568	102	109	145	1612	1607	1580	82	217	135
ENSG00000021645.20	ENSG00000021645	chr14:78170373-79868291	NRXN3	protein_coding	441	424	355	25	33	26	108	102	116	12	29	16
ENSG00000021762.20	ENSG00000021762	chr11:3087107-3165770	OSBPL5	protein_coding	8906	10486	9761	15394	15507	15250	9365	11347	10337	10988	38784	16220
ENSG00000021776.11	ENSG00000021776	chr15:34851782-34969742	AQR	protein_coding	6119	6820	5556	257	169	247	3882	3853	3564	255	709	402
ENSG00000021826.17	ENSG00000021826	chr2:210477682-210679107	CPS1	protein_coding	74511	81835	76597	5626	4577	6771	31932	32052	28993	3310	9634	4478
ENSG00000021852.13	ENSG00000021852	chr1:56929207-56966140	C8B	protein_coding	0	0	0	0	0	0	0	0	0	0	0	0
ENSG00000022267.19	ENSG00000022267	chrX:136146702-136211359	FHL1	protein_coding	1602	1892	1528	1116	1069	1256	1161	1245	1256	911	3001	1167
ENSG00000022277.13	ENSG00000022277	chr20:56468585-56519449	RTF2	protein_coding	8740	9716	8969	13637	12506	12603	5883	6212	5763	8590	24537	10234
ENSG00000022355.18	ENSG00000022355	chr5:161847063-161899981	GABRA1	protein_coding	0	1	2	0	0	0	1	0	3	0	0	0
ENSG00000022556.16	ENSG00000022556	chr19:54953130-55001142	NLRP2	protein_coding	1	1	4	1	1	3	1	2	1	0	4	1
ENSG00000022567.10	ENSG00000022567	chr8:141207166-141308305	SLC45A4	protein_coding	3864	4555	4064	3111	2863	3372	2387	2576	2273	1937	6816	2749
ENSG00000022840.16	ENSG00000022840	chr12:120533480-120577588	RNF10	protein_coding	16895	19829	16444	17380	17111	17587	12090	13049	12057	11054	35744	15483
ENSG00000022976.15	ENSG00000022976	chr14:102317377-102339229	ZNF839	protein_coding	747	828	700	605	581	652	412	402	376	267	939	417
ENSG00000023041.11	ENSG00000023041	chr10:112424428-112446917	ZDHHC6	protein_coding	4828	5534	4712	1150	1147	1324	3466	3468	3372	723	2602	1252
ENSG00000023171.18	ENSG00000023171	chr11:123358428-123627774	GRAMD1B	protein_coding	4860	5676	5126	2698	2799	2943	19040	22736	19923	9665	35696	14271
ENSG00000023191.17	ENSG00000023191	chr11:494512-507300	RNH1	protein_coding	12171	14457	13019	41969	41884	38149	8769	9628	8968	23099	75083	31570
ENSG00000023228.14	ENSG00000023228	chr2:206114817-206159509	NDUFS1	protein_coding	14274	15970	13722	1428	1372	1655	8747	9270	8483	1230	3580	1788
ENSG00000023287.13	ENSG00000023287	chr8:52622458-52745843	RB1CC1	protein_coding	10425	11994	9522	218	147	112	6676	7141	6632	134	294	398
ENSG00000023318.8	ENSG00000023318	chr9:99979185-100099000	ERP44	protein_coding	3512	4195	3293	908	835	994	3624	3616	3472	1060	3480	1513
ENSG00000023330.15	ENSG00000023330	chr3:52198086-52214327	ALAS1	protein_coding	6092	6999	5838	7567	7237	7458	6442	6951	6302	8485	25281	10013
ENSG00000023445.16	ENSG00000023445	chr11:102317450-102339403	BIRC3	protein_coding	11773	11569	8520	151	138	116	7605	7833	7031	119	254	258
ENSG00000023516.9	ENSG00000023516	chr13:42272152-42323261	AKAP11	protein_coding	3426	3742	3311	52	40	58	1904	1935	1766	54	104	109
ENSG00000023572.10	ENSG00000023572	chr1:193091220-193106114	GLRX2	protein_coding	3282	3645	2988	2286	2298	2249	2488	2518	2573	2224	6478	2847
ENSG00000023608.5	ENSG00000023608	chr14:61762420-61796428	SNAPC1	protein_coding	2216	2357	1581	124	108	74	1237	1222	1142	60	167	111
ENSG00000023697.13	ENSG00000023697	chr12:15911302-16037381	DERA	protein_coding	2989	3517	3130	1040	1027	1153	1515	1539	1547	596	1864	844
ENSG00000023734.11	ENSG00000023734	chr12:15882387-15903478	STRAP	protein_coding	22869	26437	21199	7908	7093	8199	19646	20153	19328	6728	22647	9963
ENSG00000023839.12	ENSG00000023839	chr10:99782640-99852594	ABCC2	protein_coding	5195	6074	5347	469	464	572	6820	6838	6094	654	1823	939
ENSG00000023892.11	ENSG00000023892	chr6:35297818-35321771	DEF6	protein_coding	5	15	8	11	15	15	4	12	6	10	34	7
ENSG00000023902.14	ENSG00000023902	chr1:150149183-150164720	PLEKHO1	protein_coding	393	446	395	721	649	615	384	444	400	562	1798	733
ENSG00000023909.10	ENSG00000023909	chr1:93885199-93909456	GCLM	protein_coding	3874	4398	3880	928	816	882	3522	3744	3419	1119	3300	1589
ENSG00000024048.11	ENSG00000024048	chr6:42564029-42693505	UBR2	protein_coding	4427	4899	4212	113	126	120	3359	3506	3358	146	346	202
ENSG00000024422.12	ENSG00000024422	chr19:47713422-47743134	EHD2	protein_coding	13038	15342	12572	24960	24196	23198	8442	9322	9134	14230	46348	17610
ENSG00000024526.17	ENSG00000024526	chr1:68474152-68497221	DEPDC1	protein_coding	8932	10155	9061	267	217	248	4071	4183	4047	116	327	264
ENSG00000024862.18	ENSG00000024862	chr6:138773769-138793319	CCDC28A	protein_coding	774	920	745	368	348	413	461	469	483	228	772	347
ENSG00000025039.15	ENSG00000025039	chr6:89364616-89412273	RRAGD	protein_coding	51	52	42	18	14	18	41	40	39	15	58	21
ENSG00000025156.13	ENSG00000025156	chr6:122399551-122433119	HSF2	protein_coding	1750	2012	1567	143	125	114	1094	1109	1121	102	287	141
ENSG00000025293.17	ENSG00000025293	chr20:35771974-35950370	PHF20	protein_coding	6768	7742	6785	587	537	620	3944	4202	4008	375	1290	638
ENSG00000025423.11	ENSG00000025423	chr12:56752161-56787790	HSD17B6	protein_coding	160	227	172	131	130	142	44	55	48	22	100	42
ENSG00000025434.19	ENSG00000025434	chr11:47248300-47269033	NR1H3	protein_coding	1379	1678	1432	3708	3984	3637	631	738	684	1647	4977	2085
ENSG00000025708.14	ENSG00000025708	chr22:50525752-50530032	TYMP	protein_coding	152	192	167	626	689	594	152	145	168	469	1438	645
ENSG00000025770.19	ENSG00000025770	chr22:50508224-50523567	NCAPH2	protein_coding	4807	5551	5395	16332	16926	15181	3533	3904	3448	8554	27464	11676
ENSG00000025772.8	ENSG00000025772	chr20:44942130-44960397	TOMM34	protein_coding	9243	10436	8696	14052	13837	13818	7905	8525	8087	11165	35457	14544
ENSG00000025796.14	ENSG00000025796	chr6:107867756-107957340	SEC63	protein_coding	9018	10381	8147	331	324	354	6685	6695	6192	317	871	532
ENSG00000025800.14	ENSG00000025800	chr1:32108056-32176375	KPNA6	protein_coding	10165	11731	9441	3073	2603	2993	6583	7231	6612	2474	7708	3346
ENSG00000026025.16	ENSG00000026025	chr10:17228241-17237593	VIM	protein_coding	23348	26644	22256	16744	15508	16054	21654	23629	21528	18304	57515	22262
ENSG00000026103.22	ENSG00000026103	chr10:89002580-89015835	FAS	protein_coding	975	1081	871	46	54	62	690	762	677	41	147	114
ENSG00000026297.16	ENSG00000026297	chr6:166922113-166957184	RNASET2	protein_coding	1280	1619	1391	2549	2523	2573	692	730	746	1297	3923	1664
ENSG00000026508.20	ENSG00000026508	chr11:35138882-35232402	CD44	protein_coding	16505	18960	15137	10982	10456	10581	18227	19483	17407	11655	40869	15410
ENSG00000026559.14	ENSG00000026559	chr20:51003656-51023107	KCNG1	protein_coding	107	114	110	265	298	258	129	144	140	206	750	281
ENSG00000026652.15	ENSG00000026652	chr6:161129967-161274061	AGPAT4	protein_coding	841	956	845	611	608	627	646	715	643	449	1474	579
ENSG00000026751.17	ENSG00000026751	chr1:160739057-160754821	SLAMF7	protein_coding	9	6	6	4	1	3	5	6	9	1	3	5
ENSG00000026950.17	ENSG00000026950	chr6:26402237-26415208	BTN3A1	protein_coding	1892	2321	1946	977	882	1138	866	1023	880	489	1480	680
ENSG00000027001.10	ENSG00000027001	chr13:23730189-23889400	MIPEP	protein_coding	692	787	748	510	405	485	393	377	373	231	743	369
ENSG00000027075.15	ENSG00000027075	chr14:61187559-61550976	PRKCH	protein_coding	2550	2644	2200	723	631	795	1204	1292	1250	439	1393	649
ENSG00000027644.5	ENSG00000027644	chr1:156840063-156859117	INSRR	protein_coding	0	2	1	0	0	0	7	3	5	3	6	5
ENSG00000027697.15	ENSG00000027697	chr6:137197485-137219449	IFNGR1	protein_coding	1380	1538	1314	112	112	116	1485	1514	1376	156	471	223
ENSG00000027847.14	ENSG00000027847	chr5:177600132-177610330	B4GALT7	protein_coding	1951	2267	1872	4752	4851	4581	1330	1376	1272	2460	8321	3677
ENSG00000027869.12	ENSG00000027869	chr1:156806243-156816848	SH2D2A	protein_coding	2547	2869	2290	6167	6441	6129	8954	9857	9496	16989	58764	23344
ENSG00000028116.18	ENSG00000028116	chr2:57907629-58159920	VRK2	protein_coding	1944	2065	1834	95	99	104	904	925	892	52	177	95
ENSG00000028137.19	ENSG00000028137	chr1:12167039-12209228	TNFRSF1B	protein_coding	14	13	13	31	27	23	12	20	21	31	89	49
ENSG00000028203.18	ENSG00000028203	chr12:95217746-95302799	VEZT	protein_coding	5774	6431	5137	257	210	294	4346	4309	4041	213	596	290
ENSG00000028277.21	ENSG00000028277	chr19:42086110-42196585	POU2F2	protein_coding	30	28	7	1	1	2	16	21	11	1	4	5
ENSG00000028310.18	ENSG00000028310	chr5:863741-892801	BRD9	protein_coding	5339	6207	5039	5763	5360	5555	4312	4669	4312	4013	12517	5356
ENSG00000028528.15	ENSG00000028528	chr15:64094123-64146090	SNX1	protein_coding	8361	9581	8380	5869	5447	6013	5425	5582	5014	3729	12172	5219
ENSG00000028839.10	ENSG00000028839	chr6:133952170-133987580	TBPL1	protein_coding	2219	2465	1957	542	481	539	1826	1764	1727	481	1334	568
ENSG00000029153.14	ENSG00000029153	chr12:27332854-27425289	ARNTL2	protein_coding	2391	2702	2505	74	60	74	2346	2389	2148	72	213	111
ENSG00000029363.17	ENSG00000029363	chr6:136256627-136289851	BCLAF1	protein_coding	11622	12559	9894	258	204	225	6571	6574	6298	208	492	367
ENSG00000029364.12	ENSG00000029364	chr14:69398015-69462390	SLC39A9	protein_coding	5828	6564	5482	1356	1254	1456	3441	3611	3337	727	2721	1168
ENSG00000029534.21	ENSG00000029534	chr8:41653220-41896762	ANK1	protein_coding	24	15	14	10	16	15	11	13	11	18	41	11
ENSG00000029559.7	ENSG00000029559	chr4:87799554-87812435	IBSP	protein_coding	0	0	0	0	0	0	0	0	0	0	0	0
ENSG00000029639.11	ENSG00000029639	chr6:155257724-155314493	TFB1M	protein_coding	1055	1119	1019	530	460	523	742	808	745	493	1556	606
ENSG00000029725.17	ENSG00000029725	chr17:5282265-5386340	RABEP1	protein_coding	10645	11906	9927	1154	1084	1079	7345	7312	6991	1029	3131	1524
ENSG00000029993.15	ENSG00000029993	chrX:150980509-150990771	HMGB3	protein_coding	5726	6282	5597	2524	2273	2653	2937	3120	2925	1432	4250	1799
ENSG00000030066.13	ENSG00000030066	chr11:47778087-47848555	NUP160	protein_coding	12756	14313	12197	927	778	950	8049	8424	7994	807	2476	1231
ENSG00000030110.13	ENSG00000030110	chr6:33572547-33580293	BAK1	protein_coding	2572	2937	2532	7555	8127	7241	2377	2630	2366	5204	16250	7325
ENSG00000030304.14	ENSG00000030304	chr9:110668779-110806558	MUSK	protein_coding	2	0	2	0	0	0	0	0	1	1	0	0
ENSG00000030419.16	ENSG00000030419	chr2:212999691-213152427	IKZF2	protein_coding	186	186	161	4	9	17	57	76	76	6	15	7
ENSG00000030582.18	ENSG00000030582	chr17:44345262-44353106	GRN	protein_coding	14929	17838	14655	35698	36817	35396	9691	11072	9886	19955	63463	24919
ENSG00000031003.10	ENSG00000031003	chr5:137937960-138051961	FAM13B	protein_coding	2911	3210	2672	86	71	84	1485	1581	1512	67	143	104
ENSG00000031081.11	ENSG00000031081	chr3:119294383-119420714	ARHGAP31	protein_coding	32	31	27	17	11	15	71	106	73	44	143	51
ENSG00000031691.7	ENSG00000031691	chr6:49463370-49493107	CENPQ	protein_coding	2063	2348	2076	72	80	65	1573	1685	1557	72	118	139
ENSG00000031698.13	ENSG00000031698	chr1:109213918-109238182	SARS1	protein_coding	18142	20551	17035	23585	22666	21840	17392	17960	17213	22599	66129	26842
ENSG00000031823.14	ENSG00000031823	chr19:5916212-5978142	RANBP3	protein_coding	5192	6135	4872	8799	8656	8265	3949	4235	4077	5806	18270	7326
ENSG00000032219.19	ENSG00000032219	chr14:58298504-58373887	ARID4A	protein_coding	1482	1631	1290	32	19	16	754	777	777	21	42	39
ENSG00000032389.13	ENSG00000032389	chr2:3188925-3377830	EIPR1	protein_coding	2752	3199	2818	6296	6332	5882	2104	2293	2006	3478	11187	4853
ENSG00000032444.17	ENSG00000032444	chr19:7534010-7561764	PNPLA6	protein_coding	16419	19967	16859	41809	43007	38847	10030	11152	10194	19381	66409	26244
ENSG00000032742.18	ENSG00000032742	chr13:20567138-20691444	IFT88	protein_coding	698	780	689	31	21	31	551	497	438	22	62	27
ENSG00000033011.13	ENSG00000033011	chr16:5071822-5087379	ALG1	protein_coding	1515	1825	1705	4199	4143	4054	1048	1104	1085	2262	7259	2878
ENSG00000033030.15	ENSG00000033030	chr12:122471599-122501073	ZCCHC8	protein_coding	2411	2684	2217	201	196	223	1808	1939	1829	231	660	335
ENSG00000033050.9	ENSG00000033050	chr7:151211484-151227205	ABCF2	protein_coding	12166	13209	11388	14849	13720	13624	9058	9226	8721	9532	30311	12662
ENSG00000033100.16	ENSG00000033100	chr7:151232489-151238763	CHPF2	protein_coding	2991	3524	2993	7779	7573	6622	3890	4329	3785	7591	25206	10050
ENSG00000033122.21	ENSG00000033122	chr1:69567922-70151945	LRRC7	protein_coding	35	62	45	9	8	11	5	3	6	0	3	3
ENSG00000033170.17	ENSG00000033170	chr14:65410592-65744121	FUT8	protein_coding	1602	1937	1654	172	132	172	1445	1510	1375	168	519	247
ENSG00000033178.13	ENSG00000033178	chr4:67612652-67701155	UBA6	protein_coding	4133	4690	3914	91	88	76	3558	3844	3407	111	242	202
ENSG00000033327.13	ENSG00000033327	chr11:78215293-78418348	GAB2	protein_coding	4685	5454	4185	4426	4157	4198	3049	3338	3102	2667	8695	3413
ENSG00000033627.17	ENSG00000033627	chr17:42458844-42522582	ATP6V0A1	protein_coding	3553	4165	3078	3315	3069	2822	3155	3371	3156	3018	8886	3574
ENSG00000033800.14	ENSG00000033800	chr15:68054309-68198603	PIAS1	protein_coding	3356	3712	2887	463	416	477	1871	1934	1936	357	1094	471
ENSG00000033867.16	ENSG00000033867	chr3:27372721-27484420	SLC4A7	protein_coding	3532	3834	3274	80	58	62	2915	3248	2865	53	160	141
ENSG00000034053.14	ENSG00000034053	chr15:28885974-29118315	APBA2	protein_coding	1	1	0	1	1	0	0	1	0	0	0	1
ENSG00000034152.19	ENSG00000034152	chr17:21284672-21315232	MAP2K3	protein_coding	6945	7780	6315	17777	16755	14858	5925	6780	6114	11889	38828	16114
ENSG00000034239.11	ENSG00000034239	chr8:48710789-48735311	EFCAB1	protein_coding	0	0	0	0	0	0	0	0	0	0	1	0
ENSG00000034510.6	ENSG00000034510	chr2:84905656-84906662	TMSB10	protein_coding	62221	72851	61389	36682	40127	35669	63207	71049	64798	29784	103865	48744
ENSG00000034533.12	ENSG00000034533	chr3:131013875-131027649	ASTE1	protein_coding	879	1029	895	219	205	265	517	521	569	136	491	202
ENSG00000034677.13	ENSG00000034677	chr8:100257060-100336218	RNF19A	protein_coding	5945	6706	5628	170	133	160	2670	2824	2502	103	212	153
ENSG00000034693.15	ENSG00000034693	chr6:143450805-143490423	PEX3	protein_coding	1366	1443	1245	275	232	299	942	987	962	271	784	350
ENSG00000034713.8	ENSG00000034713	chr16:75566375-75577881	GABARAPL2	protein_coding	4085	4647	4460	3965	4141	3950	2545	2798	2502	2287	6878	3213
ENSG00000034971.17	ENSG00000034971	chr1:171635417-171652688	MYOC	protein_coding	0	0	0	0	0	0	1	0	0	0	0	0
ENSG00000035115.22	ENSG00000035115	chr2:217730-266398	SH3YL1	protein_coding	330	402	340	26	38	41	161	183	148	21	72	29
ENSG00000035141.8	ENSG00000035141	chr2:70295975-70302090	FAM136A	protein_coding	6499	7341	6127	3747	3624	3646	4460	4439	4197	2204	7350	3296
ENSG00000035403.18	ENSG00000035403	chr10:73995193-74120254	VCL	protein_coding	11904	13485	11885	1589	1351	1822	14415	15099	13787	2530	7738	3522
ENSG00000035499.13	ENSG00000035499	chr5:60596912-60689050	DEPDC1B	protein_coding	1569	1963	1713	134	145	150	969	986	903	114	315	161
ENSG00000035664.11	ENSG00000035664	chr15:63907036-64072033	DAPK2	protein_coding	172	235	195	274	274	292	123	181	178	219	838	330
ENSG00000035681.9	ENSG00000035681	chr8:58583508-58659853	NSMAF	protein_coding	6176	6924	5786	704	636	796	4302	4458	4344	495	1652	736
ENSG00000035687.10	ENSG00000035687	chr1:244408494-244451909	ADSS2	protein_coding	9495	11250	9111	765	671	861	6192	6405	6215	635	1907	1015
ENSG00000035720.8	ENSG00000035720	chr4:67558727-67607337	STAP1	protein_coding	0	2	0	0	0	0	0	2	0	1	0	0
ENSG00000035862.12	ENSG00000035862	chr17:78852977-78925387	TIMP2	protein_coding	23519	27388	22463	26654	26150	26867	12868	14353	13485	14763	49858	18752
ENSG00000035928.16	ENSG00000035928	chr4:39287456-39366375	RFC1	protein_coding	7077	7909	6667	241	220	281	3735	3739	3508	176	498	299
ENSG00000036054.13	ENSG00000036054	chr3:100260992-100325251	TBC1D23	protein_coding	3570	4029	3393	89	89	93	2663	2669	2408	104	210	172
ENSG00000036257.13	ENSG00000036257	chr2:224470150-224585397	CUL3	protein_coding	8527	9881	7931	359	341	375	5264	5618	5341	290	725	437
ENSG00000036448.10	ENSG00000036448	chr8:2045046-2165552	MYOM2	protein_coding	15	13	22	36	29	24	11	1	5	5	20	10
ENSG00000036473.8	ENSG00000036473	chrX:38352586-38421446	OTC	protein_coding	0	0	0	0	0	0	0	0	0	0	0	0
ENSG00000036530.9	ENSG00000036530	chr14:99684298-99727301	CYP46A1	protein_coding	5	12	9	5	4	8	0	3	3	1	4	2
ENSG00000036549.13	ENSG00000036549	chr1:77562416-77683419	ZZZ3	protein_coding	6955	7551	6462	218	175	219	3638	3598	3275	118	308	241
ENSG00000036565.15	ENSG00000036565	chr8:20144855-20183206	SLC18A1	protein_coding	0	0	0	0	0	0	0	0	0	0	0	0
ENSG00000036672.16	ENSG00000036672	chr11:119355215-119381709	USP2	protein_coding	1343	1524	1230	1428	1359	1331	609	667	699	631	2155	923
ENSG00000036828.17	ENSG00000036828	chr3:122183668-122291629	CASR	protein_coding	0	0	0	0	0	0	0	0	0	0	0	0
ENSG00000037042.9	ENSG00000037042	chr17:42659284-42667006	TUBG2	protein_coding	1035	1178	883	1235	1122	1207	632	797	792	656	2446	925
ENSG00000037241.7	ENSG00000037241	chr5:172958779-172969771	RPL26L1	protein_coding	3509	4013	3742	3828	3575	3409	2683	2908	2541	2026	6130	2723
ENSG00000037280.16	ENSG00000037280	chr5:180601506-180649624	FLT4	protein_coding	7	1	4	6	10	1	2	2	2	2	9	0
ENSG00000037474.15	ENSG00000037474	chr5:6599239-6633291	NSUN2	protein_coding	23822	26325	22494	6751	5812	7327	19642	20319	19284	6382	20029	9011
ENSG00000037637.11	ENSG00000037637	chr1:16246840-16352480	FBXO42	protein_coding	2942	3219	2764	2273	2165	2237	1732	1909	1865	1347	4677	2057
ENSG00000037749.12	ENSG00000037749	chr5:154038937-154220478	MFAP3	protein_coding	2835	3245	2768	222	173	246	1914	1996	1726	149	431	257
ENSG00000037757.14	ENSG00000037757	chr19:13764522-13774282	MRI1	protein_coding	3477	4098	3362	6412	6340	5978	2099	2372	2096	3400	10985	4454
ENSG00000037897.17	ENSG00000037897	chr12:57768471-57772119	METTL1	protein_coding	1798	2177	1904	3666	3611	3542	1290	1366	1275	2185	6769	2814
ENSG00000037965.6	ENSG00000037965	chr12:54008985-54012769	HOXC8	protein_coding	73	64	63	9	13	8	35	56	56	26	45	16
ENSG00000038002.9	ENSG00000038002	chr4:177430774-177442437	AGA	protein_coding	757	895	729	139	103	132	370	389	402	95	245	102
ENSG00000038210.14	ENSG00000038210	chr4:25234033-25279204	PI4K2B	protein_coding	2277	2670	2376	77	80	95	1409	1387	1272	42	148	99
ENSG00000038219.13	ENSG00000038219	chr4:13568738-13627725	BOD1L1	protein_coding	5302	5846	5038	147	136	150	2413	2650	2457	88	234	162
ENSG00000038274.17	ENSG00000038274	chr5:163503114-163519354	MAT2B	protein_coding	7894	9096	7576	2571	2553	2957	4165	4340	4162	1701	5253	2403
ENSG00000038295.8	ENSG00000038295	chr4:165873237-166104457	TLL1	protein_coding	3787	4301	3506	306	355	308	969	1075	953	104	356	188
ENSG00000038358.15	ENSG00000038358	chr16:67873052-67884499	EDC4	protein_coding	5288	6174	5140	7954	7431	7023	3720	4004	3651	4755	14573	5628
ENSG00000038382.20	ENSG00000038382	chr5:14143342-14532128	TRIO	protein_coding	17721	18983	15162	2025	1536	1925	10095	10797	9541	1247	3901	1886
ENSG00000038427.16	ENSG00000038427	chr5:83471674-83582303	VCAN	protein_coding	3	4	1	0	0	0	8	6	5	0	0	2
ENSG00000038532.16	ENSG00000038532	chr16:10944564-11182186	CLEC16A	protein_coding	3840	4422	3509	2672	2450	2497	2499	2660	2523	1751	5817	2393
ENSG00000038945.15	ENSG00000038945	chr8:16107878-16567490	MSR1	protein_coding	6	4	6	0	0	2	5	7	3	0	0	0
ENSG00000039068.19	ENSG00000039068	chr16:68737292-68835541	CDH1	protein_coding	34	34	31	15	5	16	4	4	1	0	6	2
ENSG00000039123.16	ENSG00000039123	chr5:55307989-55425579	MTREX	protein_coding	6620	7085	5961	173	129	144	4385	4424	4064	144	363	249
ENSG00000039139.9	ENSG00000039139	chr5:13690331-13944543	DNAH5	protein_coding	281	304	295	34	26	36	113	87	104	10	67	27
ENSG00000039319.17	ENSG00000039319	chr5:80408013-80483379	ZFYVE16	protein_coding	3605	4201	3590	43	53	37	2158	2310	1932	50	98	82
ENSG00000039523.20	ENSG00000039523	chr16:67518418-67546788	RIPOR1	protein_coding	8256	9200	7440	13395	12695	12177	5292	6038	5784	7121	24691	9683
ENSG00000039537.14	ENSG00000039537	chr5:41142116-41261438	C6	protein_coding	0	0	0	0	0	0	0	0	0	0	0	0
ENSG00000039560.14	ENSG00000039560	chr5:34656328-34832612	RAI14	protein_coding	3356	3760	3150	150	134	164	2465	2607	2279	108	363	208
ENSG00000039600.11	ENSG00000039600	chr5:157625679-157671480	SOX30	protein_coding	1	0	1	1	0	0	0	0	1	0	0	0
ENSG00000039650.12	ENSG00000039650	chr19:49859882-49867909	PNKP	protein_coding	1329	1664	1480	4169	4278	3926	1047	1239	1056	2183	7562	3063
ENSG00000039987.7	ENSG00000039987	chr19:12751702-12758458	BEST2	protein_coding	5	8	0	0	1	1	0	3	2	0	3	0
ENSG00000040199.18	ENSG00000040199	chr16:71644751-71724701	PHLPP2	protein_coding	3534	3931	3261	259	216	268	1812	1839	1666	162	557	278
ENSG00000040275.17	ENSG00000040275	chr5:169583636-169604778	SPDL1	protein_coding	6758	7359	6108	296	255	314	3972	3972	3654	234	590	327
ENSG00000040341.18	ENSG00000040341	chr8:73420369-73747708	STAU2	protein_coding	4786	5681	4570	311	267	351	3292	3433	3288	238	765	417
ENSG00000040487.13	ENSG00000040487	chr1:19312326-19329300	SLC66A1	protein_coding	939	1168	943	2557	2588	2349	1161	1337	1269	2400	8023	3371
ENSG00000040531.16	ENSG00000040531	chr17:3636459-3662894	CTNS	protein_coding	2124	2545	2073	4321	4379	4199	1589	1669	1598	2806	8410	3532
ENSG00000040608.14	ENSG00000040608	chr22:20241415-20283246	RTN4R	protein_coding	1450	1723	1645	3565	3823	3652	863	895	922	1530	5428	2387
ENSG00000040633.13	ENSG00000040633	chr17:7235029-7239722	PHF23	protein_coding	6772	7473	6152	12498	12198	11597	4449	4694	4411	7925	22251	9361
ENSG00000040731.10	ENSG00000040731	chr5:24487100-24644978	CDH10	protein_coding	21	15	21	0	2	5	13	9	16	4	4	2
ENSG00000040933.16	ENSG00000040933	chr2:98444854-98594392	INPP4A	protein_coding	3539	4217	3632	1287	1162	1286	2098	2276	2163	803	2725	1256
ENSG00000041353.10	ENSG00000041353	chr18:54717860-54895516	RAB27B	protein_coding	3303	3829	3330	92	83	84	2835	2907	2790	95	207	209
ENSG00000041357.16	ENSG00000041357	chr15:78540405-78552417	PSMA4	protein_coding	14720	16346	14174	1454	1375	1550	11960	11897	11163	1192	3719	1930
ENSG00000041515.16	ENSG00000041515	chr13:108596152-109208005	MYO16	protein_coding	550	597	488	97	78	136	81	103	82	16	68	30
ENSG00000041802.11	ENSG00000041802	chr3:194640791-194672463	LSG1	protein_coding	4284	4921	4230	789	730	945	3247	3291	3043	710	2235	906
ENSG00000041880.14	ENSG00000041880	chr3:51942345-51948867	PARP3	protein_coding	648	889	668	873	871	821	422	458	440	439	1349	594
ENSG00000041982.16	ENSG00000041982	chr9:115019575-115118257	TNC	protein_coding	93	130	97	35	23	20	1053	1071	879	300	789	323
ENSG00000041988.15	ENSG00000041988	chr1:6624866-6634167	THAP3	protein_coding	1190	1361	1203	3187	3352	2993	831	846	743	1810	5268	2247
ENSG00000042062.13	ENSG00000042062	chr20:50586108-50691542	RIPOR3	protein_coding	1	1	2	0	4	1	0	0	0	0	2	1
ENSG00000042088.14	ENSG00000042088	chr14:89954939-90044764	TDP1	protein_coding	2733	3065	2631	1351	1268	1595	1801	1998	1821	904	3174	1342
ENSG00000042286.15	ENSG00000042286	chr10:70098223-70132934	AIFM2	protein_coding	3460	3781	3603	8433	8119	7530	3987	4044	3757	8063	23784	10431
ENSG00000042304.12	ENSG00000042304	chr2:227610090-227648606	C2orf83	protein_coding	0	0	0	0	0	0	1	0	0	0	0	0
ENSG00000042317.17	ENSG00000042317	chr14:88384924-88470350	SPATA7	protein_coding	310	377	322	35	33	33	138	133	132	17	38	30
ENSG00000042429.12	ENSG00000042429	chr11:93784242-93814963	MED17	protein_coding	2882	3302	2686	307	302	342	2465	2464	2273	317	966	451
ENSG00000042445.14	ENSG00000042445	chr2:85341955-85354393	RETSAT	protein_coding	3666	4353	3866	4377	4125	4425	2496	2770	2643	2783	8936	3651
ENSG00000042493.16	ENSG00000042493	chr2:85394753-85418432	CAPG	protein_coding	4813	5904	5650	17672	18581	17263	4476	5312	4527	12922	42729	17272
ENSG00000042753.12	ENSG00000042753	chr19:46838136-46850846	AP2S1	protein_coding	8879	10041	9411	25410	26194	24647	6499	6937	6648	15141	47164	20758
ENSG00000042781.14	ENSG00000042781	chr1:215622891-216423448	USH2A	protein_coding	7	1	3	0	0	0	0	1	0	1	0	0
ENSG00000042813.8	ENSG00000042813	chr7:49850421-50121329	ZPBP	protein_coding	0	0	0	0	0	0	0	0	0	0	0	0
ENSG00000042832.12	ENSG00000042832	chr8:132866958-133134903	TG	protein_coding	0	1	0	1	0	0	0	0	0	0	0	0
ENSG00000042980.13	ENSG00000042980	chr8:24294069-24359014	ADAM28	protein_coding	1	0	0	0	0	0	0	0	1	0	0	0
ENSG00000043039.7	ENSG00000043039	chr11:129375848-129452279	BARX2	protein_coding	1	0	0	0	3	0	0	0	3	0	4	0
ENSG00000043093.15	ENSG00000043093	chr3:182938074-182985953	DCUN1D1	protein_coding	4039	4540	3805	130	120	123	2553	2548	2455	77	247	202
ENSG00000043143.20	ENSG00000043143	chr5:134524312-134583230	JADE2	protein_coding	9580	10777	9151	12671	12516	11806	6209	6456	6054	7481	23886	10130
ENSG00000043355.12	ENSG00000043355	chr13:99981784-99986765	ZIC2	protein_coding	1510	1909	1371	1330	1334	1331	859	838	866	706	2155	991
ENSG00000043462.13	ENSG00000043462	chr5:170246233-170297777	LCP2	protein_coding	1	2	2	0	0	0	0	1	2	1	2	0
ENSG00000043514.17	ENSG00000043514	chr1:39838110-39883511	TRIT1	protein_coding	2528	2902	2473	356	278	326	1814	1939	1751	244	764	360
ENSG00000043591.6	ENSG00000043591	chr10:114043866-114046904	ADRB1	protein_coding	112	89	105	61	49	40	69	82	72	38	162	51
ENSG00000044012.4	ENSG00000044012	chr1:42153410-42155820	GUCA2B	protein_coding	0	0	0	0	1	0	0	0	0	0	1	0
ENSG00000044090.10	ENSG00000044090	chr6:43037617-43053945	CUL7	protein_coding	1750	2034	1800	2492	2575	2302	1009	1258	1070	1339	4340	1781
ENSG00000044115.21	ENSG00000044115	chr5:138610967-138935034	CTNNA1	protein_coding	41256	45716	40087	12730	10774	13503	26888	28350	25798	10141	31385	14271
ENSG00000044446.12	ENSG00000044446	chrX:18892298-18984114	PHKA2	protein_coding	2602	3021	2663	1369	1193	1320	1311	1481	1362	762	2392	969
ENSG00000044459.15	ENSG00000044459	chr9:17134982-17503923	CNTLN	protein_coding	1756	2079	1798	89	65	77	893	956	921	58	161	80
ENSG00000044524.11	ENSG00000044524	chr3:89107621-89482134	EPHA3	protein_coding	32	28	25	1	0	4	5	10	4	0	0	0
ENSG00000044574.8	ENSG00000044574	chr9:125234853-125241343	HSPA5	protein_coding	41874	47891	38987	8199	7357	8429	57522	58518	52118	13524	39451	16817
ENSG00000046604.13	ENSG00000046604	chr18:31498177-31549008	DSG2	protein_coding	16338	18967	15469	381	342	389	17118	17400	16029	496	1229	968
ENSG00000046647.13	ENSG00000046647	chrX:14008279-14029893	GEMIN8	protein_coding	1076	1252	1098	1716	1674	1776	478	585	537	823	2637	1070
ENSG00000046651.15	ENSG00000046651	chrX:13734745-13769357	OFD1	protein_coding	1876	2110	1834	88	68	79	1318	1300	1214	69	171	103
ENSG00000046653.15	ENSG00000046653	chrX:13770939-13938638	GPM6B	protein_coding	110	152	118	20	14	20	50	63	53	6	28	21
ENSG00000046774.10	ENSG00000046774	chrX:142202342-142205290	MAGEC2	protein_coding	0	0	0	0	0	0	0	0	0	0	0	0
ENSG00000046889.19	ENSG00000046889	chr8:67952046-68237032	PREX2	protein_coding	0	0	0	0	0	0	0	0	0	0	0	0
ENSG00000047056.16	ENSG00000047056	chr10:1049538-1132384	WDR37	protein_coding	882	1096	973	283	266	327	758	857	815	268	991	429
ENSG00000047188.16	ENSG00000047188	chr5:113513694-113595284	YTHDC2	protein_coding	3524	3988	3354	79	51	77	1970	1945	1981	74	182	129
ENSG00000047230.15	ENSG00000047230	chrX:16587999-16712936	CTPS2	protein_coding	4548	5252	4564	1150	1013	1207	2570	2677	2703	780	2369	1031
ENSG00000047249.18	ENSG00000047249	chr8:53715543-53843558	ATP6V1H	protein_coding	3190	3667	3150	1402	1279	1410	2800	2924	2631	1294	4354	2032
ENSG00000047315.17	ENSG00000047315	chr4:56977722-57030399	POLR2B	protein_coding	9593	10653	8955	485	410	521	5784	5959	5455	391	1064	540
ENSG00000047346.12	ENSG00000047346	chr15:52581321-52709817	FAM214A	protein_coding	1052	1198	1017	55	48	55	953	1000	882	41	121	101
ENSG00000047365.12	ENSG00000047365	chr4:35948221-36244514	ARAP2	protein_coding	1799	1944	1611	55	31	38	1180	1163	1075	34	79	62
ENSG00000047410.14	ENSG00000047410	chr1:186311652-186375693	TPR	protein_coding	12400	13527	11561	188	138	155	6536	6969	6245	214	382	290
ENSG00000047457.14	ENSG00000047457	chr3:149162410-149221829	CP	protein_coding	1	3	0	0	0	0	1	0	1	0	0	0
ENSG00000047578.13	ENSG00000047578	chr16:27550144-27780369	KATNIP	protein_coding	1257	1391	1113	823	762	821	898	1063	999	671	2241	950
ENSG00000047579.20	ENSG00000047579	chr6:15522807-15663058	DTNBP1	protein_coding	1721	1978	1826	2882	2601	2627	1213	1352	1228	1814	5159	2146
ENSG00000047597.7	ENSG00000047597	chrX:37685791-37732130	XK	protein_coding	4309	4898	4066	490	508	509	3544	3525	3427	393	1317	626
ENSG00000047617.15	ENSG00000047617	chr12:5531869-5946232	ANO2	protein_coding	1942	2099	1662	760	785	776	220	229	214	90	307	156
ENSG00000047621.12	ENSG00000047621	chr12:4487735-4538508	C12orf4	protein_coding	2001	2242	1844	60	45	51	1532	1520	1590	62	105	101
ENSG00000047634.15	ENSG00000047634	chrX:17737449-17754988	SCML1	protein_coding	3407	3814	2834	151	161	183	3047	2994	2807	143	406	269
ENSG00000047644.19	ENSG00000047644	chrX:10015254-10144474	WWC3	protein_coding	7724	8460	7057	2930	2342	2955	6141	6539	6161	2286	7966	3372
ENSG00000047648.23	ENSG00000047648	chrX:11117651-11665920	ARHGAP6	protein_coding	161	188	131	27	14	27	42	46	51	5	33	13
ENSG00000047662.5	ENSG00000047662	chr4:17635009-17781621	FAM184B	protein_coding	6	1	0	0	1	1	2	1	1	0	1	0
ENSG00000047849.21	ENSG00000047849	chr3:47850690-48089272	MAP4	protein_coding	30869	34749	27917	13529	11504	12838	18847	20031	19359	8752	28539	11894
ENSG00000047932.14	ENSG00000047932	chr6:117560269-117602542	GOPC	protein_coding	7345	8111	6638	388	329	331	3935	3826	3634	259	719	381
ENSG00000047936.11	ENSG00000047936	chr6:117287353-117425942	ROS1	protein_coding	12	10	4	1	0	1	2	6	1	2	1	0
ENSG00000048028.11	ENSG00000048028	chr11:113797874-113875570	USP28	protein_coding	6154	7138	5991	457	408	488	3615	3583	3463	250	917	474
ENSG00000048052.22	ENSG00000048052	chr7:18086949-19002416	HDAC9	protein_coding	817	897	741	51	29	39	264	271	240	12	48	22
ENSG00000048140.18	ENSG00000048140	chr5:176647387-176659054	TSPAN17	protein_coding	2762	3210	2975	3657	4038	3673	1972	2263	1892	2186	6790	2953
ENSG00000048162.21	ENSG00000048162	chr5:176383938-176388750	NOP16	protein_coding	4735	5530	5004	10220	10312	9430	4015	4193	3885	6567	20099	8892
ENSG00000048342.17	ENSG00000048342	chr4:15469865-15601552	CC2D2A	protein_coding	1533	1753	1445	339	331	341	962	1028	909	197	659	317
ENSG00000048392.12	ENSG00000048392	chr8:102204502-102238961	RRM2B	protein_coding	2711	2947	2601	74	54	72	1547	1583	1547	49	154	119
ENSG00000048405.10	ENSG00000048405	chr7:127346790-127431924	ZNF800	protein_coding	1970	2086	1746	135	121	151	1640	1807	1646	124	401	240
ENSG00000048462.11	ENSG00000048462	chr16:11965210-11968068	TNFRSF17	protein_coding	0	0	0	0	1	1	1	1	1	2	3	0
ENSG00000048471.14	ENSG00000048471	chr16:11976734-12574287	SNX29	protein_coding	1178	1366	1172	642	603	630	1086	1281	1101	676	2132	872
ENSG00000048540.15	ENSG00000048540	chr12:16548372-16610594	LMO3	protein_coding	1	1	0	1	0	0	1	1	0	0	0	0
ENSG00000048544.6	ENSG00000048544	chr6:42206807-42217861	MRPS10	protein_coding	5997	6784	5471	1834	1747	1978	4181	4332	4113	1312	4579	2035
ENSG00000048545.16	ENSG00000048545	chr6:42173291-42181338	GUCA1A	protein_coding	5	0	1	1	0	1	0	1	7	0	2	0
ENSG00000048649.13	ENSG00000048649	chr11:77659996-77821017	RSF1	protein_coding	4904	5405	4486	165	134	125	2742	2962	2656	123	325	212
ENSG00000048707.15	ENSG00000048707	chr1:12230030-12512047	VPS13D	protein_coding	5408	6046	5248	262	213	303	3034	3176	2862	169	586	307
ENSG00000048740.18	ENSG00000048740	chr10:10798397-11336675	CELF2	protein_coding	1184	1305	1021	82	84	109	645	672	662	69	211	112
ENSG00000048828.17	ENSG00000048828	chr9:93451685-93566112	FAM120A	protein_coding	33044	38497	31279	6466	5637	7726	20521	22031	21002	3708	13673	6530
ENSG00000048991.16	ENSG00000048991	chr2:135531455-135725270	R3HDM1	protein_coding	9780	10819	8383	968	788	1380	6010	6413	6230	719	2325	1042
ENSG00000049089.15	ENSG00000049089	chr1:40300489-40317286	COL9A2	protein_coding	219	238	233	660	634	610	68	73	62	165	437	194
ENSG00000049130.16	ENSG00000049130	chr12:88492793-88580851	KITLG	protein_coding	10055	11276	9782	235	195	237	2472	2527	2235	77	181	172
ENSG00000049167.15	ENSG00000049167	chr5:60866454-60945073	ERCC8	protein_coding	907	1099	867	61	63	66	577	582	571	63	190	93
ENSG00000049192.15	ENSG00000049192	chr5:65148738-65481920	ADAMTS6	protein_coding	86	100	66	7	5	4	20	44	28	3	6	5
ENSG00000049239.13	ENSG00000049239	chr1:9234774-9271337	H6PD	protein_coding	1506	1817	1625	1895	1929	1990	722	822	681	747	2688	1088
ENSG00000049245.13	ENSG00000049245	chr1:7771296-7781432	VAMP3	protein_coding	8367	9413	7599	2543	2615	2795	5346	5670	5327	1534	5455	2386
ENSG00000049246.14	ENSG00000049246	chr1:7784320-7845177	PER3	protein_coding	223	263	244	43	22	45	81	76	81	11	34	18
ENSG00000049247.14	ENSG00000049247	chr1:7846692-7853512	UTS2	protein_coding	0	0	0	0	0	0	0	0	0	0	0	0
ENSG00000049249.9	ENSG00000049249	chr1:7915871-7943165	TNFRSF9	protein_coding	22	26	11	13	5	12	9	9	11	7	20	4
ENSG00000049283.18	ENSG00000049283	chr17:50532682-50543750	EPN3	protein_coding	0	0	1	0	0	3	0	1	1	1	0	1
ENSG00000049323.16	ENSG00000049323	chr2:32946953-33399509	LTBP1	protein_coding	185	208	177	26	33	33	108	116	94	28	57	42
ENSG00000049449.10	ENSG00000049449	chr11:32091074-32105722	RCN1	protein_coding	14396	16915	14520	2444	2357	2812	9088	8992	8708	1818	5437	2571
ENSG00000049540.18	ENSG00000049540	chr7:74027789-74069907	ELN	protein_coding	2	9	4	12	13	7	3	6	2	2	8	12
ENSG00000049541.11	ENSG00000049541	chr7:74231499-74254458	RFC2	protein_coding	7013	8203	7412	14100	13478	13291	4731	4992	4479	7810	23895	9690
ENSG00000049618.24	ENSG00000049618	chr6:156776020-157210779	ARID1B	protein_coding	5910	6373	5260	1095	1052	1158	2984	3348	3012	640	2108	970
ENSG00000049656.14	ENSG00000049656	chr5:1317752-1345099	CLPTM1L	protein_coding	26836	31445	26634	47763	50935	47299	17830	18560	17168	24845	77294	33241
ENSG00000049759.19	ENSG00000049759	chr18:58044226-58401540	NEDD4L	protein_coding	9240	9636	6217	2506	2078	1954	9878	10541	9762	3085	10160	4428
ENSG00000049768.16	ENSG00000049768	chrX:49250521-49259240	FOXP3	protein_coding	18	8	13	8	13	13	5	4	6	1	15	7
ENSG00000049769.14	ENSG00000049769	chrX:49269793-49301461	PPP1R3F	protein_coding	2057	2415	2173	4947	5284	4664	1415	1622	1490	2580	8718	3785
ENSG00000049860.14	ENSG00000049860	chr5:74640126-74722647	HEXB	protein_coding	6240	7254	6120	1774	1701	1998	4918	5171	4770	1484	4614	1931
ENSG00000049883.15	ENSG00000049883	chr5:72320527-72368395	PTCD2	protein_coding	1992	2227	1838	195	171	233	1036	1046	1020	124	360	169
ENSG00000050030.16	ENSG00000050030	chrX:74732856-74925472	NEXMIF	protein_coding	0	0	0	0	0	0	0	0	0	0	1	0
ENSG00000050130.18	ENSG00000050130	chr14:59484443-59505410	JKAMP	protein_coding	2778	3219	2654	251	233	303	2537	2692	2393	219	813	385
ENSG00000050165.18	ENSG00000050165	chr11:11961888-12009769	DKK3	protein_coding	499	558	505	548	617	642	189	244	197	263	862	327
ENSG00000050327.15	ENSG00000050327	chr7:144355288-144380632	ARHGEF5	protein_coding	877	984	855	1032	957	960	815	854	834	814	2545	1133
ENSG00000050344.9	ENSG00000050344	chr7:26152198-26187137	NFE2L3	protein_coding	250	291	266	16	30	23	128	152	131	16	41	22
ENSG00000050393.11	ENSG00000050393	chr6:13786557-13814568	MCUR1	protein_coding	8844	10062	8661	2616	2647	2689	5254	5497	5366	1681	5552	2586
ENSG00000050405.13	ENSG00000050405	chr12:50175788-50283546	LIMA1	protein_coding	9137	9679	7618	529	456	509	6334	6653	5895	445	1268	658
ENSG00000050426.16	ENSG00000050426	chr12:51047962-51060424	LETMD1	protein_coding	2790	3246	2914	2613	2631	2762	1250	1498	1298	1094	3998	1628
ENSG00000050438.17	ENSG00000050438	chr12:51403073-51515763	SLC4A8	protein_coding	39	27	31	11	7	14	8	14	9	1	7	3
ENSG00000050555.19	ENSG00000050555	chr9:131009174-131094473	LAMC3	protein_coding	2352	2932	2519	3867	3881	3490	1531	1686	1415	2109	6639	2596
ENSG00000050628.20	ENSG00000050628	chr1:70852353-71047808	PTGER3	protein_coding	14	8	2	1	0	0	0	0	1	0	0	1
ENSG00000050730.16	ENSG00000050730	chr4:121131408-121227466	TNIP3	protein_coding	21	22	24	0	1	2	18	16	8	3	6	6
ENSG00000050748.18	ENSG00000050748	chr5:180233143-180292099	MAPK9	protein_coding	7417	8798	6823	1306	1262	1492	5569	5980	5708	1131	3658	1778
ENSG00000050767.17	ENSG00000050767	chr5:178237618-178590393	COL23A1	protein_coding	2	2	2	6	9	3	0	1	0	1	5	2
ENSG00000050820.17	ENSG00000050820	chr16:75228198-75268053	BCAR1	protein_coding	4928	5530	4290	12209	12078	10575	5705	6083	5892	11255	37265	15017
ENSG00000051009.11	ENSG00000051009	chr11:6211345-6234711	FAM160A2	protein_coding	1982	2250	1744	3844	3874	3435	1437	1587	1418	2865	8631	3613
ENSG00000051108.15	ENSG00000051108	chr16:56932142-56944864	HERPUD1	protein_coding	6411	7438	5996	7504	7369	7440	5131	5441	4925	5746	18294	7590
ENSG00000051128.19	ENSG00000051128	chr19:18929201-18941261	HOMER3	protein_coding	2698	3307	2835	8891	9446	8173	2940	3403	3061	7539	24193	9894
ENSG00000051180.17	ENSG00000051180	chr15:40694796-40732340	RAD51	protein_coding	2114	2225	2147	2334	2160	2299	1188	1338	1241	1465	4530	1898
ENSG00000051341.14	ENSG00000051341	chr3:121431427-121546641	POLQ	protein_coding	2630	2919	2483	58	41	54	1517	1560	1477	40	87	84
ENSG00000051382.9	ENSG00000051382	chr3:138652698-138834928	PIK3CB	protein_coding	5547	6302	5338	234	200	232	3466	3674	3282	168	520	325
ENSG00000051523.11	ENSG00000051523	chr16:88643289-88651054	CYBA	protein_coding	5670	7090	6295	26355	28229	26550	4803	5467	5142	18096	53641	22003
ENSG00000051596.10	ENSG00000051596	chr5:175917873-176034680	THOC3	protein_coding	1995	2369	2014	3605	3468	3472	1217	1261	1178	1911	5786	2523
ENSG00000051620.11	ENSG00000051620	chr6:138403561-138422042	HEBP2	protein_coding	808	974	808	785	801	735	561	669	615	546	1687	693
ENSG00000051825.15	ENSG00000051825	chr12:123152320-123244014	MPHOSPH9	protein_coding	3380	3919	3361	77	80	75	1413	1623	1380	51	85	77
ENSG00000052126.14	ENSG00000052126	chr12:19129752-19376400	PLEKHA5	protein_coding	2305	2476	2207	73	69	69	1925	2085	1895	81	216	162
ENSG00000052344.16	ENSG00000052344	chr16:31131605-31135727	PRSS8	protein_coding	87	119	96	304	372	389	29	48	36	92	353	106
ENSG00000052723.12	ENSG00000052723	chr1:114769479-114780685	SIKE1	protein_coding	4074	4763	4052	697	651	666	2586	2568	2564	563	1831	913
ENSG00000052749.14	ENSG00000052749	chr10:97356701-97426076	RRP12	protein_coding	5545	5986	5227	6120	5121	4710	5451	5713	5306	6889	18596	7613
ENSG00000052795.13	ENSG00000052795	chr4:158769026-158908050	FNIP2	protein_coding	1080	1204	1013	71	49	58	927	924	843	54	156	76
ENSG00000052802.13	ENSG00000052802	chr4:165327667-165343164	MSMO1	protein_coding	4424	5558	4522	524	530	593	3429	3765	3144	399	1407	618
ENSG00000052841.15	ENSG00000052841	chr11:43358920-43494931	TTC17	protein_coding	4541	5478	4433	408	398	539	3210	3384	2951	437	1289	544
ENSG00000052850.8	ENSG00000052850	chr11:44260440-44310139	ALX4	protein_coding	5	3	5	3	3	4	0	0	0	0	2	0
ENSG00000053108.17	ENSG00000053108	chr5:133196455-133612541	FSTL4	protein_coding	888	1097	1006	1337	1320	1341	771	934	879	1034	3345	1381
ENSG00000053254.16	ENSG00000053254	chr14:89124871-89619149	FOXN3	protein_coding	5894	6783	5354	572	543	522	2296	2710	2375	295	925	430
ENSG00000053328.8	ENSG00000053328	chr6:110245928-110358272	METTL24	protein_coding	0	0	1	0	0	0	0	0	0	0	0	0
ENSG00000053371.12	ENSG00000053371	chr1:19303965-19312146	AKR7A2	protein_coding	4245	4985	4601	15386	15911	15009	2177	2437	2248	6322	20635	8806
ENSG00000053372.5	ENSG00000053372	chr1:19251805-19260128	MRTO4	protein_coding	7748	8824	7530	16254	15706	14578	6366	6651	6392	12128	35452	14825
ENSG00000053438.11	ENSG00000053438	chr20:37521206-37523690	NNAT	protein_coding	0	0	0	0	0	0	0	0	0	0	0	0
ENSG00000053501.13	ENSG00000053501	chr19:17215346-17219829	USE1	protein_coding	1945	2183	2068	5467	5650	5207	1360	1395	1349	2597	8304	3644
ENSG00000053524.12	ENSG00000053524	chr3:183178043-183428778	MCF2L2	protein_coding	52	70	57	27	25	28	33	31	33	10	34	27
ENSG00000053702.15	ENSG00000053702	chr12:2825348-2835544	NRIP2	protein_coding	0	0	0	0	0	0	0	0	0	1	0	0
ENSG00000053747.17	ENSG00000053747	chr18:23689453-23956222	LAMA3	protein_coding	787	915	770	171	204	184	552	673	606	122	424	181
ENSG00000053770.12	ENSG00000053770	chr14:57268940-57298742	AP5M1	protein_coding	3665	3931	3131	160	184	198	2067	2151	2032	125	409	220
ENSG00000053900.11	ENSG00000053900	chr4:25377263-25418498	ANAPC4	protein_coding	1212	1387	1118	51	49	76	616	632	589	26	87	65
ENSG00000053918.18	ENSG00000053918	chr11:2444684-2849105	KCNQ1	protein_coding	748	972	870	1547	1698	1773	289	327	271	431	1627	710
ENSG00000054116.12	ENSG00000054116	chr1:36136570-36155964	TRAPPC3	protein_coding	5098	5749	4840	9257	8973	8640	3703	3818	3518	5758	17821	7807
ENSG00000054118.15	ENSG00000054118	chr1:36224432-36305357	THRAP3	protein_coding	15217	16854	13920	1515	1216	1508	9106	9186	8802	1160	3248	1644
ENSG00000054148.18	ENSG00000054148	chr9:136849091-136850942	PHPT1	protein_coding	4944	6051	5071	15091	16902	14485	2639	2958	2860	5379	18327	8414
ENSG00000054179.12	ENSG00000054179	chr9:137048107-137054061	ENTPD2	protein_coding	116	157	141	310	298	345	85	140	133	153	629	216
ENSG00000054219.11	ENSG00000054219	chr2:159803355-159904756	LY75	protein_coding	3	2	2	1	0	0	2	1	0	0	0	0
ENSG00000054267.22	ENSG00000054267	chr1:235161259-235328219	ARID4B	protein_coding	5390	5934	4583	124	91	92	2788	2929	2755	86	156	161
ENSG00000054277.14	ENSG00000054277	chr1:241590114-241677376	OPN3	protein_coding	5898	6958	5967	2117	2216	2331	2581	2778	2469	976	3373	1526
ENSG00000054282.16	ENSG00000054282	chr1:243256034-243489140	SDCCAG8	protein_coding	1141	1331	1138	106	114	104	826	802	717	72	201	122
ENSG00000054356.14	ENSG00000054356	chr2:219289623-219309648	PTPRN	protein_coding	1	2	0	2	5	1	2	1	2	1	15	4
ENSG00000054392.13	ENSG00000054392	chr1:210328252-210676296	HHAT	protein_coding	613	621	461	306	228	319	357	367	376	182	579	238
ENSG00000054523.18	ENSG00000054523	chr1:10210570-10381603	KIF1B	protein_coding	8484	9435	7825	448	371	423	6006	6156	5539	330	1043	583
ENSG00000054598.9	ENSG00000054598	chr6:1609915-1613897	FOXC1	protein_coding	7581	8741	6939	3047	2997	3023	3122	3305	3448	1653	5426	2354
ENSG00000054611.14	ENSG00000054611	chr22:46762617-47175699	TBC1D22A	protein_coding	2102	2421	2008	4700	4729	4265	1228	1410	1264	2320	7317	2969
ENSG00000054654.19	ENSG00000054654	chr14:63761899-64226433	SYNE2	protein_coding	5295	5820	5124	179	137	153	3244	3511	3053	131	328	211
ENSG00000054690.14	ENSG00000054690	chr14:67533290-67589317	PLEKHH1	protein_coding	786	893	746	193	177	216	473	535	469	130	458	209
ENSG00000054793.14	ENSG00000054793	chr20:51596514-51768390	ATP9A	protein_coding	8579	10475	9021	2415	2137	2832	2668	2851	2669	792	2593	1107
ENSG00000054796.13	ENSG00000054796	chr20:57329803-57343994	SPO11	protein_coding	0	0	0	0	0	0	0	0	0	0	0	0
ENSG00000054803.4	ENSG00000054803	chr20:55997357-56005519	CBLN4	protein_coding	0	0	0	0	0	0	0	0	0	0	0	0
ENSG00000054938.16	ENSG00000054938	chr11:74696429-74731426	CHRDL2	protein_coding	21	23	16	8	12	17	13	20	15	6	29	18
ENSG00000054965.11	ENSG00000054965	chr11:73400487-73598189	FAM168A	protein_coding	3876	4399	3929	2452	2280	2402	2064	2294	2061	1410	4733	1941
ENSG00000054967.13	ENSG00000054967	chr11:73376399-73397474	RELT	protein_coding	634	703	587	1551	1536	1408	932	1008	952	1950	6401	2584
ENSG00000054983.17	ENSG00000054983	chr14:87837820-87993665	GALC	protein_coding	0	0	0	0	0	0	0	0	0	0	0	0
ENSG00000055044.11	ENSG00000055044	chr2:202265736-202303661	NOP58	protein_coding	12715	14048	11842	475	428	396	9123	9134	8716	391	1010	654
ENSG00000055070.17	ENSG00000055070	chr1:16352575-16398145	SZRD1	protein_coding	16222	18826	15446	15125	16082	14673	11571	12640	11632	10387	30883	13409
ENSG00000055118.16	ENSG00000055118	chr7:150944961-150978321	KCNH2	protein_coding	15	18	21	34	47	48	10	13	9	20	61	24
ENSG00000055130.17	ENSG00000055130	chr7:148698665-148801110	CUL1	protein_coding	8693	9925	8097	789	701	822	5786	5874	5547	552	1844	917
ENSG00000055147.19	ENSG00000055147	chr5:153990148-154038905	FAM114A2	protein_coding	1462	1751	1483	116	102	125	682	795	690	63	173	110
ENSG00000055163.20	ENSG00000055163	chr5:157266079-157395533	CYFIP2	protein_coding	59	92	63	76	68	80	10	6	13	17	50	14
ENSG00000055208.19	ENSG00000055208	chr6:149317534-149411613	TAB2	protein_coding	6956	7888	5765	313	265	364	4638	5089	4731	258	826	474
ENSG00000055211.14	ENSG00000055211	chr6:149566294-149591748	GINM1	protein_coding	1901	2134	1943	330	259	402	1531	1576	1394	277	852	428
ENSG00000055332.18	ENSG00000055332	chr2:37099245-37157065	EIF2AK2	protein_coding	9323	10814	8630	477	388	425	6582	6217	6218	409	1081	629
ENSG00000055483.19	ENSG00000055483	chr17:78787381-78841441	USP36	protein_coding	5762	6717	5374	5870	5917	5313	4432	4831	4535	4190	13123	5373
ENSG00000055609.19	ENSG00000055609	chr7:152134922-152436003	KMT2C	protein_coding	6223	7055	5414	210	146	208	3476	3700	3401	145	435	316
ENSG00000055732.13	ENSG00000055732	chr1:85018082-85048500	MCOLN3	protein_coding	39	60	46	1	7	3	16	28	25	4	3	1
ENSG00000055813.6	ENSG00000055813	chr2:56183990-56386172	CCDC85A	protein_coding	597	680	493	83	97	85	152	145	126	31	146	53
ENSG00000055917.16	ENSG00000055917	chr2:20248691-20352234	PUM2	protein_coding	13061	14888	12243	399	337	335	5977	6010	5914	197	532	461
ENSG00000055950.16	ENSG00000055950	chr10:100969458-100987366	MRPL43	protein_coding	4962	5853	4898	13956	14050	13333	3281	3531	3364	7649	23007	9842
ENSG00000055955.17	ENSG00000055955	chr3:52812962-52830673	ITIH4	protein_coding	5	7	5	2	1	2	2	4	0	0	3	4
ENSG00000055957.11	ENSG00000055957	chr3:52777595-52792068	ITIH1	protein_coding	0	0	0	1	3	0	0	0	0	0	0	1
ENSG00000056050.7	ENSG00000056050	chr4:169729470-169757944	HPF1	protein_coding	1736	2029	1797	247	257	249	971	1011	1008	161	495	248
ENSG00000056097.16	ENSG00000056097	chr5:32354350-32444740	ZFR	protein_coding	15358	17446	13721	416	372	428	12416	12480	12218	417	1056	727
ENSG00000056277.16	ENSG00000056277	chrX:130202707-130268899	ZNF280C	protein_coding	759	784	681	41	20	39	581	628	593	36	104	68
ENSG00000056291.17	ENSG00000056291	chr4:72031804-72148067	NPFFR2	protein_coding	70	59	49	10	15	19	40	32	27	14	34	14
ENSG00000056487.16	ENSG00000056487	chr22:44881162-45010005	PHF21B	protein_coding	5	2	1	2	1	2	0	1	3	3	2	1
ENSG00000056558.11	ENSG00000056558	chr9:120902393-120929173	TRAF1	protein_coding	30	17	20	36	36	26	17	27	12	28	63	28
ENSG00000056586.16	ENSG00000056586	chr9:122844556-122905359	RC3H2	protein_coding	7580	8372	6995	301	297	305	3695	3673	3395	170	484	302
ENSG00000056736.10	ENSG00000056736	chr3:53846568-53865794	IL17RB	protein_coding	274	293	261	96	117	122	97	119	101	53	164	72
ENSG00000056972.20	ENSG00000056972	chr6:111555381-111606906	TRAF3IP2	protein_coding	2116	2493	2024	2146	2141	2105	1536	1724	1624	1486	5584	2158
ENSG00000056998.20	ENSG00000056998	chrX:2828822-2882820	GYG2	protein_coding	57	53	66	86	53	64	28	45	27	23	65	40
ENSG00000057019.16	ENSG00000057019	chr3:98795941-98901695	DCBLD2	protein_coding	4569	5151	4164	436	363	433	4629	4879	4471	469	1605	818
ENSG00000057149.16	ENSG00000057149	chr18:63655197-63661893	SERPINB3	protein_coding	0	5	7	0	0	3	26	21	21	0	10	0
ENSG00000057252.13	ENSG00000057252	chr1:179293714-179358680	SOAT1	protein_coding	16367	19032	15865	1698	1562	1910	8907	8917	8358	1273	3885	1869
ENSG00000057294.15	ENSG00000057294	chr12:32790755-32896777	PKP2	protein_coding	5036	5491	4337	446	359	369	3335	3644	3266	345	1070	548
ENSG00000057468.7	ENSG00000057468	chr1:75796882-75913242	MSH4	protein_coding	4	3	6	0	0	0	2	1	1	0	0	0
ENSG00000057593.14	ENSG00000057593	chr13:113105788-113120685	F7	protein_coding	2	2	2	1	0	1	0	0	0	0	2	0
ENSG00000057608.17	ENSG00000057608	chr10:5765223-5842132	GDI2	protein_coding	17998	20078	16334	2356	2103	2638	11671	11897	11286	1713	5398	2469
ENSG00000057657.17	ENSG00000057657	chr6:105993463-106109939	PRDM1	protein_coding	4030	4175	3301	928	809	842	2405	2587	2588	636	2285	1046
ENSG00000057663.16	ENSG00000057663	chr6:106045423-106325791	ATG5	protein_coding	5153	5934	4944	284	279	308	4377	4569	4110	214	697	401
ENSG00000057704.13	ENSG00000057704	chr12:94567122-94650557	TMCC3	protein_coding	42	58	47	5	4	7	86	98	76	18	52	15
ENSG00000057757.10	ENSG00000057757	chr1:23778418-23788232	PITHD1	protein_coding	4446	5150	4594	6813	6887	6846	3206	3189	2955	4400	13666	5560
ENSG00000057935.14	ENSG00000057935	chr2:42494569-42756947	MTA3	protein_coding	3486	4023	3162	1202	1152	1284	2078	2338	2166	869	2853	1152
ENSG00000058056.9	ENSG00000058056	chr3:179653040-179789401	USP13	protein_coding	4856	5479	4756	583	584	650	2324	2693	2358	420	1327	626
ENSG00000058063.16	ENSG00000058063	chr3:182793503-182921239	ATP11B	protein_coding	4787	5515	4568	139	111	144	3198	3171	3010	130	265	187
ENSG00000058085.15	ENSG00000058085	chr1:183186238-183245127	LAMC2	protein_coding	35	39	17	13	10	4	49	46	76	20	93	23
ENSG00000058091.17	ENSG00000058091	chr7:90563735-91210590	CDK14	protein_coding	6908	7526	6314	641	560	609	2711	2879	2622	316	998	553
ENSG00000058262.10	ENSG00000058262	chr3:128051641-128071683	SEC61A1	protein_coding	24617	28081	22640	37942	37874	35386	24604	25079	22710	35439	104883	41303
ENSG00000058272.19	ENSG00000058272	chr12:79773563-79934900	PPP1R12A	protein_coding	5778	6393	5217	107	108	113	3589	3577	3412	108	249	190
ENSG00000058335.16	ENSG00000058335	chr15:78959906-79090780	RASGRF1	protein_coding	19	5	6	10	6	6	54	44	56	28	118	60
ENSG00000058404.20	ENSG00000058404	chr7:44217150-44334577	CAMK2B	protein_coding	17	21	24	18	13	15	8	17	24	12	52	18
ENSG00000058453.17	ENSG00000058453	chr1:16921931-16972964	CROCC	protein_coding	997	1124	1202	1484	1484	1466	450	480	494	515	1635	706
ENSG00000058600.16	ENSG00000058600	chr16:22297375-22335101	POLR3E	protein_coding	6067	7144	6245	6347	6266	6105	5423	5804	5442	4853	15590	6555
ENSG00000058668.15	ENSG00000058668	chr1:203626787-203744081	ATP2B4	protein_coding	6703	7730	6555	730	571	810	3906	4338	3837	506	1808	794
ENSG00000058673.17	ENSG00000058673	chr1:203795623-203850514	ZC3H11A	protein_coding	297	410	249	27	6	12	265	265	257	9	31	16
ENSG00000058729.11	ENSG00000058729	chr5:97160867-97183247	RIOK2	protein_coding	2170	2425	2101	68	54	61	1495	1447	1336	61	199	112
ENSG00000058799.15	ENSG00000058799	chr1:53851719-53889798	YIPF1	protein_coding	1537	1686	1393	1525	1556	1583	1328	1352	1324	1227	3772	1585
ENSG00000058804.12	ENSG00000058804	chr1:53765478-53838463	NDC1	protein_coding	11047	13027	10729	1078	985	1230	6137	6357	5792	821	2294	1156
ENSG00000058866.15	ENSG00000058866	chr3:186147201-186362234	DGKG	protein_coding	9	13	4	2	6	1	27	16	20	6	30	13
ENSG00000059122.17	ENSG00000059122	chr16:2911931-2951208	FLYWCH1	protein_coding	3004	3627	3275	10142	10173	9079	3067	3111	3014	7053	22680	9597
ENSG00000059145.19	ENSG00000059145	chr16:1364114-1414751	UNKL	protein_coding	1452	1726	1441	2329	2363	2226	805	789	824	1328	3897	1655
ENSG00000059377.18	ENSG00000059377	chr7:139777051-140020325	TBXAS1	protein_coding	13	9	16	18	18	8	7	9	3	3	20	8
ENSG00000059378.13	ENSG00000059378	chr7:140023749-140062951	PARP12	protein_coding	2744	3427	2687	3651	3697	3637	2311	2488	2490	3026	9341	3813
ENSG00000059573.9	ENSG00000059573	chr10:95605941-95656711	ALDH18A1	protein_coding	7085	8086	7024	6457	5958	6276	5304	5273	4866	5570	14708	5736
ENSG00000059588.10	ENSG00000059588	chr1:234391313-234479179	TARBP1	protein_coding	4763	5642	4850	359	336	426	2326	2286	2213	212	561	342
ENSG00000059691.12	ENSG00000059691	chr4:151670504-151761007	GATB	protein_coding	2535	2806	2502	3692	3601	3682	1428	1437	1223	1915	5707	2274
ENSG00000059728.11	ENSG00000059728	chr2:69897688-69942945	MXD1	protein_coding	954	1047	772	193	143	187	1106	1173	1051	342	1126	506
ENSG00000059758.8	ENSG00000059758	chr12:96278261-96400480	CDK17	protein_coding	3170	3624	3039	118	119	108	3390	3581	3544	165	454	277
ENSG00000059769.20	ENSG00000059769	chr9:111631334-111654351	DNAJC25	protein_coding	1021	1135	1029	70	56	82	735	773	749	59	163	100
ENSG00000059804.16	ENSG00000059804	chr12:7919230-7936187	SLC2A3	protein_coding	3684	3760	3139	1846	1501	1732	3054	3560	3296	1942	6275	2466
ENSG00000059915.17	ENSG00000059915	chr10:102402617-102421539	PSD	protein_coding	21	18	21	33	38	22	4	10	5	10	30	8
ENSG00000060069.17	ENSG00000060069	chr18:79679803-79754510	CTDP1	protein_coding	2571	3209	2717	5204	5140	4582	2238	2486	2208	3521	11301	4564
ENSG00000060138.13	ENSG00000060138	chr12:10699089-10723323	YBX3	protein_coding	32811	38600	30867	18560	18327	18248	27958	28475	29055	14680	48323	21466
ENSG00000060140.9	ENSG00000060140	chr12:10618923-10674318	STYK1	protein_coding	65	83	84	26	18	26	60	72	55	15	67	34
ENSG00000060237.18	ENSG00000060237	chr12:752579-911452	WNK1	protein_coding	42776	48179	36552	4062	3172	4450	19519	21227	20291	2418	8086	4103
ENSG00000060303.5	ENSG00000060303	chr6:50857255-50857662	RPS17P5	processed_pseudogene	2	4	1	6	0	1	1	2	0	1	4	4
ENSG00000060339.14	ENSG00000060339	chr10:68721012-68792377	CCAR1	protein_coding	9667	10779	8861	309	239	285	5369	5599	5252	196	520	381
ENSG00000060491.16	ENSG00000060491	chr20:62804835-62814000	OGFR	protein_coding	6343	7356	6585	17128	17325	15867	4568	5062	4583	10304	31471	13032
ENSG00000060558.4	ENSG00000060558	chr19:3136033-3163749	GNA15	protein_coding	1	5	3	11	9	8	12	11	12	17	79	18
ENSG00000060566.14	ENSG00000060566	chr19:4153631-4173054	CREB3L3	protein_coding	1	1	3	0	2	0	1	0	2	0	1	0
ENSG00000060642.11	ENSG00000060642	chr1:26787054-26800659	PIGV	protein_coding	810	1002	895	1085	1252	1283	395	380	349	488	1427	598
ENSG00000060656.20	ENSG00000060656	chr1:29236516-29326813	PTPRU	protein_coding	346	418	336	663	772	668	123	142	164	257	726	314
ENSG00000060688.13	ENSG00000060688	chr1:31259568-31296788	SNRNP40	protein_coding	6977	7706	6841	9427	8973	9729	3723	4014	3726	5160	14930	6101
ENSG00000060709.15	ENSG00000060709	chr12:130396137-130716281	RIMBP2	protein_coding	2	2	0	0	1	1	1	0	0	0	1	0
ENSG00000060718.22	ENSG00000060718	chr1:102876467-103108872	COL11A1	protein_coding	0	6	5	0	0	0	2	1	1	0	0	1
ENSG00000060749.16	ENSG00000060749	chr11:32892811-32993316	QSER1	protein_coding	12669	13976	11349	219	184	193	6417	6828	6552	173	463	347
ENSG00000060762.19	ENSG00000060762	chr6:166364919-166383013	MPC1	protein_coding	1295	1654	1404	902	1009	1037	837	867	763	588	1722	748
ENSG00000060971.19	ENSG00000060971	chr3:38103129-38137242	ACAA1	protein_coding	1446	1743	1667	4133	4081	3910	978	1162	1022	2359	7274	3189
ENSG00000060982.15	ENSG00000060982	chr12:24810024-24949101	BCAT1	protein_coding	19587	22500	18977	2002	1816	1908	9963	10091	9753	1342	4017	2164
ENSG00000061273.18	ENSG00000061273	chr12:47782752-47833132	HDAC7	protein_coding	9005	10727	9033	18436	18319	17065	6756	7150	6736	10128	34629	14249
ENSG00000061337.15	ENSG00000061337	chr8:20246165-20303963	LZTS1	protein_coding	0	1	0	1	2	0	0	2	0	0	1	1
ENSG00000061455.11	ENSG00000061455	chr5:123089296-123194266	PRDM6	protein_coding	613	661	535	231	248	240	325	318	349	141	428	188
ENSG00000061492.12	ENSG00000061492	chr5:138083990-138092365	WNT8A	protein_coding	0	0	0	0	1	0	0	0	0	0	0	0
ENSG00000061656.10	ENSG00000061656	chr20:35615829-35621094	SPAG4	protein_coding	76	88	61	166	174	149	48	59	54	90	301	154
ENSG00000061676.15	ENSG00000061676	chr2:182909115-183038858	NCKAP1	protein_coding	23080	25932	21432	552	504	457	15683	16615	15232	410	1078	968
ENSG00000061794.13	ENSG00000061794	chr12:27710822-27756295	MRPS35	protein_coding	7076	8104	6929	2135	1865	2252	5206	5157	4878	1522	5039	2261
ENSG00000061918.14	ENSG00000061918	chr4:155758992-155807811	GUCY1B1	protein_coding	0	0	0	0	0	0	0	0	0	0	0	0
ENSG00000061936.10	ENSG00000061936	chr12:131711090-131799738	SFSWAP	protein_coding	3744	4251	3306	2251	2027	2203	2554	2776	2778	1808	5244	2221
ENSG00000061938.20	ENSG00000061938	chr3:195863364-195911945	TNK2	protein_coding	2498	3115	2607	5713	5791	5433	2594	2722	2636	4775	16454	6827
ENSG00000061987.16	ENSG00000061987	chr12:62466817-62600476	MON2	protein_coding	3252	3743	3114	67	72	71	2274	2349	2177	73	234	133
ENSG00000062038.14	ENSG00000062038	chr16:68636189-68722616	CDH3	protein_coding	567	647	560	892	840	921	216	249	230	309	944	372
ENSG00000062096.15	ENSG00000062096	chrX:3041471-3112727	ARSF	protein_coding	0	0	0	0	0	0	0	0	0	0	0	0
ENSG00000062194.16	ENSG00000062194	chr5:57173948-57264679	GPBP1	protein_coding	5999	6673	5439	171	158	170	3878	4084	3760	160	357	283
ENSG00000062282.15	ENSG00000062282	chr11:75759512-75801535	DGAT2	protein_coding	906	1243	1075	2768	2957	2596	269	335	308	661	2164	879
ENSG00000062370.17	ENSG00000062370	chr19:44326555-44367217	ZNF112	protein_coding	377	423	364	12	14	7	178	165	184	6	17	16
ENSG00000062485.19	ENSG00000062485	chr12:56271699-56300391	CS	protein_coding	22112	25172	20061	19292	18326	19196	13694	14113	13500	12620	42217	17274
ENSG00000062524.16	ENSG00000062524	chr15:41503637-41513887	LTK	protein_coding	7	4	6	7	2	7	2	4	5	1	10	2
ENSG00000062582.14	ENSG00000062582	chr7:43866558-43869893	MRPS24	protein_coding	16256	18690	15387	42434	48101	41562	9393	10888	9948	20853	64145	28240
ENSG00000062598.18	ENSG00000062598	chr20:46366050-46432985	ELMO2	protein_coding	2234	2532	2046	1989	1744	1842	1468	1537	1413	1262	3895	1544
ENSG00000062650.19	ENSG00000062650	chr10:86435256-86521792	WAPL	protein_coding	8121	9165	7266	241	242	247	5266	5316	4947	212	526	388
ENSG00000062716.13	ENSG00000062716	chr17:59707192-59842255	VMP1	protein_coding	5054	5712	4647	1294	1192	1290	5034	5316	4766	1211	3997	1715
ENSG00000062725.10	ENSG00000062725	chr17:60443158-60526242	APPBP2	protein_coding	3563	3915	3311	205	187	219	2122	2144	1979	150	400	269
ENSG00000062822.15	ENSG00000062822	chr19:50384204-50418018	POLD1	protein_coding	10162	12162	10772	25545	26042	24119	5619	6227	5828	11275	36300	15105
ENSG00000063015.20	ENSG00000063015	chr17:28954901-29006440	SEZ6	protein_coding	0	0	1	0	0	0	0	0	0	0	1	1
ENSG00000063046.18	ENSG00000063046	chr12:53006282-53042215	EIF4B	protein_coding	59906	69301	58206	10229	8948	11207	24893	26930	25282	5794	19910	8971
ENSG00000063127.16	ENSG00000063127	chr19:49289638-49325215	SLC6A16	protein_coding	30	47	25	8	4	4	21	20	24	4	14	8
ENSG00000063169.11	ENSG00000063169	chr19:47608942-47703277	BICRA	protein_coding	2040	2405	1786	2207	2129	1947	1023	1113	1216	961	3271	1302
ENSG00000063176.16	ENSG00000063176	chr19:48624133-48630029	SPHK2	protein_coding	1111	1356	1143	2966	2964	2812	781	843	761	1573	4844	2025
ENSG00000063177.13	ENSG00000063177	chr19:48615330-48619181	RPL18	protein_coding	44781	53063	45875	128279	132205	113858	30536	33108	30729	67616	228785	97416
ENSG00000063180.9	ENSG00000063180	chr19:48637946-48646187	CA11	protein_coding	259	320	241	422	447	443	72	95	75	93	347	143
ENSG00000063241.8	ENSG00000063241	chr19:55452985-55462343	ISOC2	protein_coding	2386	2842	2239	9070	9731	8642	1424	1527	1507	3855	12254	5475
ENSG00000063244.13	ENSG00000063244	chr19:55654146-55674716	U2AF2	protein_coding	25733	29134	25028	62370	60409	56874	17257	18383	17376	33981	109933	45030
ENSG00000063245.15	ENSG00000063245	chr19:55675226-55709858	EPN1	protein_coding	13063	15838	12889	32285	32104	29402	9712	10510	9953	15455	53640	21968
ENSG00000063322.15	ENSG00000063322	chr19:39391303-39400641	MED29	protein_coding	2913	3325	2747	4004	3877	3852	1875	1950	1930	2195	6971	2929
ENSG00000063438.19	ENSG00000063438	chr5:321759-438291	AHRR	protein_coding	11292	12685	10861	8392	7865	8096	2113	2152	2174	1666	5445	2356
ENSG00000063515.3	ENSG00000063515	chr22:19146993-19150292	GSC2	protein_coding	0	3	3	4	2	8	1	0	0	4	4	3
ENSG00000063587.15	ENSG00000063587	chrX:153334147-153360110	ZNF275	protein_coding	985	1033	863	371	337	436	1108	1075	967	459	1556	650
ENSG00000063601.17	ENSG00000063601	chrX:150692971-150765108	MTMR1	protein_coding	5582	6424	5297	1802	1658	2119	2981	3204	3083	1148	3823	1630
ENSG00000063660.9	ENSG00000063660	chr2:240435663-240468076	GPC1	protein_coding	6888	8564	7595	20226	20800	19377	4900	5528	4952	11054	36833	14447
ENSG00000063761.16	ENSG00000063761	chr14:77800109-77935014	ADCK1	protein_coding	892	960	886	1769	1848	1750	385	432	358	725	2135	906
ENSG00000063854.13	ENSG00000063854	chr16:1795620-1826841	HAGH	protein_coding	3011	3395	3076	8481	8591	7872	1834	1898	1745	3840	13101	5644
ENSG00000063978.16	ENSG00000063978	chr4:2462220-2515857	RNF4	protein_coding	4405	4942	3786	3268	2934	3322	3460	3502	3311	2548	7603	3292
ENSG00000064012.22	ENSG00000064012	chr2:201233443-201287711	CASP8	protein_coding	3408	3798	3228	689	578	666	2295	2411	2263	522	1565	708
ENSG00000064042.18	ENSG00000064042	chr4:41359607-41700044	LIMCH1	protein_coding	16674	18913	15381	1257	1094	1297	10777	11617	10563	917	3241	1594
ENSG00000064102.15	ENSG00000064102	chr12:26905181-26938326	INTS13	protein_coding	11416	12439	10021	493	411	500	5766	5922	5570	304	896	464
ENSG00000064115.11	ENSG00000064115	chr12:26971579-27014434	TM7SF3	protein_coding	10228	11573	9778	6556	6685	7035	4714	4939	4635	2891	10062	4007
ENSG00000064195.7	ENSG00000064195	chr17:49990005-49995224	DLX3	protein_coding	146	142	120	223	168	179	30	34	31	46	173	73
ENSG00000064199.7	ENSG00000064199	chr11:124673844-124697518	SPA17	protein_coding	330	344	278	116	83	115	207	191	176	68	170	81
ENSG00000064201.16	ENSG00000064201	chr11:2301997-2318204	TSPAN32	protein_coding	1	0	0	0	0	0	0	0	0	0	0	0
ENSG00000064205.10	ENSG00000064205	chr20:44714844-44728509	CCN5	protein_coding	8832	10705	10127	29867	30696	30844	1630	1986	1794	4406	15521	6574
ENSG00000064218.5	ENSG00000064218	chr9:976655-991732	DMRT3	protein_coding	0	0	1	1	0	0	0	0	0	0	0	0
ENSG00000064225.12	ENSG00000064225	chr3:98732236-98821201	ST3GAL6	protein_coding	299	352	325	68	61	60	315	329	293	71	247	101
ENSG00000064270.13	ENSG00000064270	chr16:84368527-84464187	ATP2C2	protein_coding	12	14	8	14	12	12	6	7	5	5	25	6
ENSG00000064300.9	ENSG00000064300	chr17:49502063-49515008	NGFR	protein_coding	54	67	30	98	194	64	14	30	30	33	152	56
ENSG00000064309.14	ENSG00000064309	chr11:125955796-126063335	CDON	protein_coding	987	1076	973	200	150	238	454	497	469	104	381	143
ENSG00000064313.12	ENSG00000064313	chr8:119730774-119832841	TAF2	protein_coding	5209	5707	4400	162	147	205	3279	3396	3175	120	341	238
ENSG00000064393.16	ENSG00000064393	chr7:139561570-139777998	HIPK2	protein_coding	1929	2228	1622	298	275	280	1575	1639	1530	226	842	355
ENSG00000064419.13	ENSG00000064419	chr7:128954180-129055173	TNPO3	protein_coding	9725	10967	9012	1452	1195	1662	8153	8700	7993	1466	4721	2215
ENSG00000064490.14	ENSG00000064490	chr19:19192590-19200893	RFXANK	protein_coding	3043	3494	3004	11386	11518	10365	1892	2096	1873	5467	17106	7222
ENSG00000064545.15	ENSG00000064545	chr19:19119169-19138513	TMEM161A	protein_coding	2239	2608	2247	6097	6504	5856	1456	1568	1513	3134	10021	4251
ENSG00000064547.14	ENSG00000064547	chr19:19623655-19628930	LPAR2	protein_coding	122	165	145	100	104	103	214	201	184	162	461	156
ENSG00000064601.20	ENSG00000064601	chr20:45890144-45898620	CTSA	protein_coding	5967	7127	5602	11840	11804	11545	4111	4489	4455	7547	22700	8694
ENSG00000064607.17	ENSG00000064607	chr19:18990888-19034023	SUGP2	protein_coding	5903	6769	5742	1756	1633	1799	3105	3304	3053	961	3182	1402
ENSG00000064651.14	ENSG00000064651	chr5:128083766-128189677	SLC12A2	protein_coding	1620	1932	1586	38	29	33	1542	1517	1474	56	142	88
ENSG00000064652.11	ENSG00000064652	chr5:122843439-123029304	SNX24	protein_coding	1330	1499	1251	341	374	415	1039	1119	1058	310	981	437
ENSG00000064655.19	ENSG00000064655	chr20:46894624-47188844	EYA2	protein_coding	0	1	0	0	0	0	0	0	0	0	0	1
ENSG00000064666.15	ENSG00000064666	chr19:1026586-1039068	CNN2	protein_coding	10905	12750	10145	26384	24208	23275	10119	11192	10956	19624	63835	24348
ENSG00000064687.13	ENSG00000064687	chr19:1040107-1065572	ABCA7	protein_coding	1350	1728	1556	2053	2068	1938	604	770	611	623	2464	957
ENSG00000064692.20	ENSG00000064692	chr5:122311691-122464219	SNCAIP	protein_coding	13	15	24	1	2	4	7	8	7	3	5	2
ENSG00000064703.12	ENSG00000064703	chr1:111755825-111768000	DDX20	protein_coding	3028	3130	2617	185	177	188	1887	2064	1976	206	549	269
ENSG00000064726.10	ENSG00000064726	chr15:83016423-83067252	BTBD1	protein_coding	7368	8248	6881	364	380	376	4514	4668	4434	259	744	450
ENSG00000064763.11	ENSG00000064763	chr12:29149103-29335616	FAR2	protein_coding	36	50	31	8	14	18	34	48	34	10	41	22
ENSG00000064787.13	ENSG00000064787	chr20:53936777-54070594	BCAS1	protein_coding	3	5	3	0	0	0	0	1	2	0	1	0
ENSG00000064835.11	ENSG00000064835	chr3:87259404-87276584	POU1F1	protein_coding	0	0	0	0	0	0	0	0	0	0	0	0
ENSG00000064886.14	ENSG00000064886	chr1:111200771-111243440	CHI3L2	protein_coding	4	0	0	0	0	0	1	0	1	0	0	0
ENSG00000064932.16	ENSG00000064932	chr19:1107637-1174268	SBNO2	protein_coding	6011	6940	6097	12221	12655	11464	6922	8065	7402	11695	40159	16289
ENSG00000064933.18	ENSG00000064933	chr2:189784085-189877629	PMS1	protein_coding	2270	2560	2183	175	195	164	961	972	994	67	204	115
ENSG00000064961.19	ENSG00000064961	chr19:3572777-3579083	HMG20B	protein_coding	12909	15659	13397	36810	37850	34775	7909	8880	8185	16629	59053	24253
ENSG00000064989.13	ENSG00000064989	chr2:187341964-187448460	CALCRL	protein_coding	10	17	7	1	0	1	15	12	11	1	1	0
ENSG00000064995.18	ENSG00000064995	chr6:34877515-34888071	TAF11	protein_coding	3153	3708	3133	1929	1841	1978	2121	2328	1969	1211	3696	1680
ENSG00000064999.15	ENSG00000064999	chr6:34889255-35091406	ANKS1A	protein_coding	3717	4182	3607	2399	2020	2318	2645	2939	2749	1749	5858	2220
ENSG00000065000.19	ENSG00000065000	chr19:2100988-2164468	AP3D1	protein_coding	9792	11210	9231	11461	10927	10230	7365	7757	7467	8310	25285	10340
ENSG00000065029.15	ENSG00000065029	chr6:35258982-35295985	ZNF76	protein_coding	1676	1905	1798	3358	3427	3347	872	933	930	1290	3944	1712
ENSG00000065054.14	ENSG00000065054	chr16:2025356-2039026	SLC9A3R2	protein_coding	6504	7911	6588	18222	18379	17186	7577	8223	7840	17117	52916	22127
ENSG00000065057.9	ENSG00000065057	chr16:2039815-2047866	NTHL1	protein_coding	2882	3412	3256	12547	12615	11524	1574	1693	1514	5038	16043	7147
ENSG00000065060.17	ENSG00000065060	chr6:34792015-34883138	UHRF1BP1	protein_coding	9077	10041	8574	1342	1259	1339	5622	6002	5875	946	2841	1406
ENSG00000065135.12	ENSG00000065135	chr1:109548615-109600195	GNAI3	protein_coding	9109	10405	9187	550	522	606	7247	7574	6993	515	1581	952
ENSG00000065150.21	ENSG00000065150	chr13:97953658-98024296	IPO5	protein_coding	38981	44257	35651	2218	1829	2329	25734	26274	24234	1840	5615	2919
ENSG00000065154.12	ENSG00000065154	chr10:124397303-124418976	OAT	protein_coding	4450	5096	4266	948	806	1055	2420	2559	2360	643	1929	842
ENSG00000065183.16	ENSG00000065183	chr1:117929720-117965096	WDR3	protein_coding	8233	9017	7918	559	475	581	5544	5652	5114	530	1381	725
ENSG00000065243.20	ENSG00000065243	chr1:88684222-88836255	PKN2	protein_coding	8406	9388	7925	157	137	160	4676	4936	4637	103	296	272
ENSG00000065268.11	ENSG00000065268	chr19:984332-998438	WDR18	protein_coding	2859	3475	3042	11406	12057	10645	2366	2509	2284	6488	21264	8851
ENSG00000065308.5	ENSG00000065308	chr6:52497408-52577060	TRAM2	protein_coding	6983	7974	6485	2972	2605	3008	4718	5116	4770	2227	7546	3105
ENSG00000065320.9	ENSG00000065320	chr17:9021510-9244000	NTN1	protein_coding	65	79	70	164	146	148	62	93	64	96	353	137
ENSG00000065325.13	ENSG00000065325	chr17:9822206-9892099	GLP2R	protein_coding	8321	9798	8313	6405	6274	6657	1974	2071	1878	1555	4711	1889
ENSG00000065328.17	ENSG00000065328	chr10:13161558-13211110	MCM10	protein_coding	3645	4233	3351	241	201	271	2140	2121	2049	186	601	324
ENSG00000065357.20	ENSG00000065357	chr12:55927614-55954027	DGKA	protein_coding	737	829	720	667	690	700	513	631	584	465	1635	681
ENSG00000065361.16	ENSG00000065361	chr12:56076799-56103505	ERBB3	protein_coding	692	859	748	762	804	760	300	319	289	247	920	335
ENSG00000065371.17	ENSG00000065371	chr3:123968521-123992178	ROPN1	protein_coding	1	0	2	0	0	1	0	0	0	0	0	0
ENSG00000065413.20	ENSG00000065413	chr2:196967017-197311173	ANKRD44	protein_coding	528	573	541	117	114	93	398	406	365	76	244	103
ENSG00000065427.15	ENSG00000065427	chr16:75627474-75647665	KARS1	protein_coding	18787	21126	17589	8046	7402	8224	12807	13643	12754	5876	18477	7777
ENSG00000065457.10	ENSG00000065457	chr16:75596981-75623300	ADAT1	protein_coding	3027	3376	2965	693	573	757	1584	1746	1621	377	1348	627
ENSG00000065485.20	ENSG00000065485	chr3:123067025-123162104	PDIA5	protein_coding	1652	1880	1644	1467	1383	1525	1498	1667	1480	1217	4304	1642
ENSG00000065491.8	ENSG00000065491	chr6:37269594-37332970	TBC1D22B	protein_coding	2309	2580	2030	2144	2259	2219	1688	1825	1748	1495	4409	1834
ENSG00000065518.8	ENSG00000065518	chr3:120596328-120602507	NDUFB4	protein_coding	9055	10739	8698	12813	13700	12287	6072	6691	6447	7727	20897	8997
ENSG00000065526.12	ENSG00000065526	chr1:15847707-15940456	SPEN	protein_coding	11254	12001	8935	848	659	741	6588	6550	6427	568	1716	862
ENSG00000065534.19	ENSG00000065534	chr3:123610049-123884332	MYLK	protein_coding	626	653	569	124	107	111	154	127	150	25	128	38
ENSG00000065548.18	ENSG00000065548	chr2:186486253-186509361	ZC3H15	protein_coding	9730	11026	8896	364	340	299	7531	7624	7139	291	717	549
ENSG00000065559.15	ENSG00000065559	chr17:12020829-12143830	MAP2K4	protein_coding	4241	4872	4124	243	196	251	2980	3180	2960	166	549	294
ENSG00000065600.13	ENSG00000065600	chr1:212363928-212414901	PACC1	protein_coding	1733	1861	1579	1518	1497	1419	1425	1480	1348	1457	4337	1790
ENSG00000065609.14	ENSG00000065609	chr6:83552880-83709691	SNAP91	protein_coding	0	0	0	0	0	0	0	0	0	0	0	0
ENSG00000065613.15	ENSG00000065613	chr10:103967140-104029233	SLK	protein_coding	7167	8033	6583	114	91	103	4784	4990	4704	103	232	237
ENSG00000065615.14	ENSG00000065615	chr6:83859656-83967423	CYB5R4	protein_coding	1179	1226	1118	50	34	49	1007	1099	934	31	131	84
ENSG00000065618.21	ENSG00000065618	chr10:104031286-104085880	COL17A1	protein_coding	15	11	23	13	7	13	92	92	74	79	235	84
ENSG00000065621.15	ENSG00000065621	chr10:104268873-104304950	GSTO2	protein_coding	1157	1319	1176	1373	1460	1471	547	570	577	617	2228	907
ENSG00000065665.21	ENSG00000065665	chr10:12129637-12169721	SEC61A2	protein_coding	344	406	340	285	263	272	246	244	239	220	582	250
ENSG00000065675.15	ENSG00000065675	chr10:6427143-6580301	PRKCQ	protein_coding	0	0	1	1	0	0	0	2	0	0	0	0
ENSG00000065717.15	ENSG00000065717	chr19:2997639-3047635	TLE2	protein_coding	265	300	285	472	412	424	129	159	125	165	688	262
ENSG00000065802.12	ENSG00000065802	chr2:238426742-238452250	ASB1	protein_coding	2811	3188	2808	3190	3209	3066	2307	2637	2439	2784	9235	4056
ENSG00000065809.13	ENSG00000065809	chr10:14518557-14774897	FAM107B	protein_coding	5958	6714	5356	449	459	509	4870	5221	4904	421	1406	760
ENSG00000065833.9	ENSG00000065833	chr6:83210402-83431051	ME1	protein_coding	6204	6916	5868	911	872	1008	4778	4649	4480	722	2589	1208
ENSG00000065882.16	ENSG00000065882	chr4:37891084-38139175	TBC1D1	protein_coding	2662	2953	2638	670	646	777	1640	1779	1698	353	1416	643
ENSG00000065883.16	ENSG00000065883	chr7:39950121-40099580	CDK13	protein_coding	7333	8284	6469	740	615	736	4616	4677	4389	567	1799	947
ENSG00000065911.13	ENSG00000065911	chr2:74186172-74216241	MTHFD2	protein_coding	24092	28060	23826	6338	5877	6768	18441	18492	17935	4943	15836	7451
ENSG00000065923.10	ENSG00000065923	chrX:46599251-46759118	SLC9A7	protein_coding	1482	1733	1316	458	397	456	1016	1110	921	326	1218	486
ENSG00000065970.9	ENSG00000065970	chr12:8032716-8055517	FOXJ2	protein_coding	2984	3595	2639	2727	2619	2587	1844	1804	1777	1422	5102	2158
ENSG00000065978.19	ENSG00000065978	chr1:42682418-42703805	YBX1	protein_coding	109272	128145	101894	54014	51101	51026	84613	86524	84424	42949	131640	55765
ENSG00000065989.16	ENSG00000065989	chr19:10416773-10469630	PDE4A	protein_coding	1065	1263	1005	1237	1220	1128	741	800	794	730	2545	1117
ENSG00000066027.12	ENSG00000066027	chr1:212285410-212361853	PPP2R5A	protein_coding	5973	6826	5985	508	398	506	4190	4432	4212	279	991	546
ENSG00000066032.18	ENSG00000066032	chr2:79185231-80648861	CTNNA2	protein_coding	1	4	2	0	0	1	1	2	1	0	0	0
ENSG00000066044.15	ENSG00000066044	chr19:7958573-8005659	ELAVL1	protein_coding	13694	15501	12672	14878	14637	14876	8085	8508	8064	8761	28654	11781
ENSG00000066056.14	ENSG00000066056	chr1:43300982-43323108	TIE1	protein_coding	0	0	0	0	2	0	0	0	2	0	3	3
ENSG00000066084.13	ENSG00000066084	chr12:50504985-50748657	DIP2B	protein_coding	8746	9937	8152	627	525	670	7215	7714	7203	664	1973	1018
ENSG00000066117.15	ENSG00000066117	chr12:50085200-50100707	SMARCD1	protein_coding	11023	12683	10576	16198	15404	15448	6737	7294	6745	9112	29589	11834
ENSG00000066135.13	ENSG00000066135	chr1:43650149-43705518	KDM4A	protein_coding	4707	5296	4696	2189	2054	2286	2953	2957	2744	1517	4544	1998
ENSG00000066136.20	ENSG00000066136	chr1:40692067-40771603	NFYC	protein_coding	4151	4748	3941	5675	5681	5703	2808	3053	2884	3708	11729	4844
ENSG00000066185.13	ENSG00000066185	chr1:42430329-42456116	ZMYND12	protein_coding	3	1	7	1	1	3	1	0	1	2	1	0
ENSG00000066230.12	ENSG00000066230	chr5:470456-524449	SLC9A3	protein_coding	587	689	511	578	632	599	267	314	310	241	760	362
ENSG00000066248.15	ENSG00000066248	chr2:232878709-233013256	NGEF	protein_coding	744	977	829	1849	1785	1670	642	836	772	1177	4519	1713
ENSG00000066279.18	ENSG00000066279	chr1:197084127-197146694	ASPM	protein_coding	8694	9644	8681	149	109	96	4165	4661	3941	70	203	211
ENSG00000066294.15	ENSG00000066294	chr1:160541095-160579516	CD84	protein_coding	2	0	1	0	0	0	0	0	0	0	0	0
ENSG00000066322.15	ENSG00000066322	chr1:43363398-43368074	ELOVL1	protein_coding	5031	5779	4805	12270	12414	11850	4336	4840	4363	9220	30927	12119
ENSG00000066336.12	ENSG00000066336	chr11:47354860-47378547	SPI1	protein_coding	5	8	5	5	10	6	0	1	1	3	3	6
ENSG00000066379.15	ENSG00000066379	chr6:30061641-30064909	POLR1H	protein_coding	2395	2661	2610	7846	8511	7386	1848	2004	1694	4589	15189	6876
ENSG00000066382.16	ENSG00000066382	chr11:30384493-30586872	MPPED2	protein_coding	2	6	4	1	1	0	0	0	0	0	0	1
ENSG00000066405.13	ENSG00000066405	chr3:137998735-138033655	CLDN18	protein_coding	0	0	0	0	2	0	1	0	2	0	0	0
ENSG00000066422.5	ENSG00000066422	chr3:101648889-101672213	ZBTB11	protein_coding	4063	4599	3506	69	49	69	2676	2539	2465	74	163	135
ENSG00000066427.24	ENSG00000066427	chr14:92044496-92106621	ATXN3	protein_coding	1435	1700	1421	84	72	88	782	801	718	39	118	62
ENSG00000066455.13	ENSG00000066455	chr14:92794305-92839947	GOLGA5	protein_coding	3239	3553	2953	141	103	136	2192	2326	2156	121	301	173
ENSG00000066468.23	ENSG00000066468	chr10:121478332-121598458	FGFR2	protein_coding	87	79	68	22	21	20	1	6	1	1	5	1
ENSG00000066557.6	ENSG00000066557	chr1:70144805-70205579	LRRC40	protein_coding	2755	3181	2625	60	68	32	1424	1477	1329	27	100	93
ENSG00000066583.12	ENSG00000066583	chr5:129094749-129114028	ISOC1	protein_coding	4231	4812	4028	2359	2240	2499	2459	2514	2482	1493	4931	2159
ENSG00000066629.18	ENSG00000066629	chr14:99737693-99942060	EML1	protein_coding	1682	1748	1573	390	312	388	1051	1167	1072	261	850	414
ENSG00000066651.20	ENSG00000066651	chr6:125986479-126203817	TRMT11	protein_coding	2614	2987	2485	99	108	128	1991	1922	1828	115	314	200
ENSG00000066654.14	ENSG00000066654	chr16:20702816-20742084	THUMPD1	protein_coding	4182	4631	3865	143	114	141	2377	2541	2239	105	249	198
ENSG00000066697.15	ENSG00000066697	chr9:100427143-100451734	MSANTD3	protein_coding	3124	3621	2685	882	830	851	3017	3212	2932	705	2496	1131
ENSG00000066735.14	ENSG00000066735	chr14:104138723-104180894	KIF26A	protein_coding	10000	12141	10753	20340	20888	18899	3632	4001	3813	5503	18391	8024
ENSG00000066739.12	ENSG00000066739	chr14:96279195-96363341	ATG2B	protein_coding	3219	3594	2947	85	57	92	1784	1797	1679	63	211	122
ENSG00000066777.9	ENSG00000066777	chr8:67173511-67343781	ARFGEF1	protein_coding	5284	6008	5006	127	96	122	3442	3605	3314	95	225	188
ENSG00000066813.14	ENSG00000066813	chr16:20536226-20576427	ACSM2B	protein_coding	0	0	1	0	0	1	1	1	0	0	0	0
ENSG00000066827.16	ENSG00000066827	chr8:134477788-134713049	ZFAT	protein_coding	1512	1624	1392	1088	939	1054	853	939	858	673	2181	882
ENSG00000066855.16	ENSG00000066855	chr8:65644734-65771261	MTFR1	protein_coding	5422	6151	5451	678	587	766	4037	4175	3947	507	1638	764
ENSG00000066923.17	ENSG00000066923	chr7:100177563-100220546	STAG3	protein_coding	1	3	1	2	2	3	4	1	1	1	3	5
ENSG00000066926.12	ENSG00000066926	chr18:57544377-57586702	FECH	protein_coding	3433	3982	3413	1757	1647	2036	1700	1702	1594	952	2941	1324
ENSG00000066933.16	ENSG00000066933	chr15:71822456-72118577	MYO9A	protein_coding	2534	2912	2528	78	49	57	1162	1259	1155	32	121	86
ENSG00000067048.17	ENSG00000067048	chrY:12904108-12920478	DDX3Y	protein_coding	0	0	0	0	0	0	0	1	0	0	0	0
ENSG00000067057.18	ENSG00000067057	chr10:3066333-3137718	PFKP	protein_coding	10750	12213	10462	19717	18917	18102	12589	13706	12577	19281	62687	24713
ENSG00000067064.11	ENSG00000067064	chr10:1039152-1049170	IDI1	protein_coding	6423	7236	6351	499	505	534	4257	4630	4103	323	1060	607
ENSG00000067066.17	ENSG00000067066	chr2:230415942-230545606	SP100	protein_coding	2700	3294	2675	420	349	438	3060	3066	3034	441	1422	744
ENSG00000067082.15	ENSG00000067082	chr10:3775996-3785281	KLF6	protein_coding	1431	1420	1226	179	145	149	1659	1997	2020	232	962	448
ENSG00000067113.17	ENSG00000067113	chr5:55425863-55534969	PLPP1	protein_coding	565	749	661	624	614	737	275	302	276	316	1039	434
ENSG00000067141.17	ENSG00000067141	chr15:73051710-73305205	NEO1	protein_coding	209	236	180	65	41	53	75	88	109	29	104	61
ENSG00000067167.8	ENSG00000067167	chr8:70573218-70608416	TRAM1	protein_coding	30150	34133	26284	2540	2611	2414	15855	15909	15105	1651	5089	2357
ENSG00000067177.15	ENSG00000067177	chrX:72578814-72714319	PHKA1	protein_coding	2827	3200	2695	681	677	723	2129	2170	1994	606	1848	827
ENSG00000067182.8	ENSG00000067182	chr12:6328757-6342114	TNFRSF1A	protein_coding	10597	12174	10128	25507	26500	25232	12923	14671	13641	29087	92655	36917
ENSG00000067191.16	ENSG00000067191	chr17:39173563-39197703	CACNB1	protein_coding	632	779	597	1101	1029	880	315	358	329	451	1424	594
ENSG00000067208.14	ENSG00000067208	chr1:92508696-92792404	EVI5	protein_coding	1812	2124	1838	67	55	67	1203	1362	1270	41	132	94
ENSG00000067221.14	ENSG00000067221	chr15:73978926-73994622	STOML1	protein_coding	398	484	432	1536	1607	1406	249	234	205	633	1935	813
ENSG00000067225.18	ENSG00000067225	chr15:72199029-72231822	PKM	protein_coding	183567	209430	176112	408926	385716	359023	166712	176652	165695	332556	1022927	402699
ENSG00000067248.10	ENSG00000067248	chr5:55256055-55307694	DHX29	protein_coding	3280	3603	2929	77	48	66	1948	1949	1929	67	120	95
ENSG00000067334.14	ENSG00000067334	chr1:93866284-93879918	DNTTIP2	protein_coding	5744	6078	4920	124	101	114	5340	5520	5199	211	404	377
ENSG00000067365.15	ENSG00000067365	chr16:8621683-8649654	METTL22	protein_coding	1121	1255	1066	1915	2218	1947	835	1023	852	1227	4267	1690
ENSG00000067369.14	ENSG00000067369	chr15:43403061-43510728	TP53BP1	protein_coding	6881	7540	6385	445	315	393	4454	4535	4274	386	1017	522
ENSG00000067445.21	ENSG00000067445	chrX:54920462-54931431	TRO	protein_coding	1	2	0	0	0	0	0	0	0	0	0	0
ENSG00000067533.6	ENSG00000067533	chr1:218285293-218337983	RRP15	protein_coding	4204	4643	4095	941	682	847	3163	3173	2886	696	2132	1025
ENSG00000067560.13	ENSG00000067560	chr3:49359139-49412118	RHOA	protein_coding	41236	48070	37850	65033	64576	64164	25697	27922	26694	39386	127075	53689
ENSG00000067596.12	ENSG00000067596	chr17:43483865-43610338	DHX8	protein_coding	5366	6052	5257	2475	2079	2328	3880	4152	3837	1989	5962	2612
ENSG00000067601.8	ENSG00000067601	chr7:67287541-67302419	PMS2P4	transcribed_unprocessed_pseudogene	122	131	139	59	75	72	68	62	49	37	86	43
ENSG00000067606.17	ENSG00000067606	chr1:2050411-2175313	PRKCZ	protein_coding	1234	1367	1162	2954	2809	2576	866	883	785	1473	4638	1868
ENSG00000067646.12	ENSG00000067646	chrY:2935281-2982506	ZFY	protein_coding	1	0	0	0	0	0	0	0	0	0	1	0
ENSG00000067704.10	ENSG00000067704	chr1:220094132-220148041	IARS2	protein_coding	7735	8564	8081	804	691	1009	5046	4737	4104	631	1836	877
ENSG00000067715.14	ENSG00000067715	chr12:78863993-79452008	SYT1	protein_coding	61	73	56	10	7	7	52	54	51	4	13	3
ENSG00000067798.16	ENSG00000067798	chr12:77324641-78213010	NAV3	protein_coding	206	232	161	5	6	6	908	916	856	44	128	58
ENSG00000067829.19	ENSG00000067829	chrX:153785766-153792382	IDH3G	protein_coding	4377	4890	4094	11614	11375	10597	3001	3332	2975	6435	21725	8533
ENSG00000067836.13	ENSG00000067836	chr16:4796968-4802673	ROGDI	protein_coding	1006	1217	944	3199	3437	3014	523	549	547	1246	3525	1476
ENSG00000067840.12	ENSG00000067840	chrX:153802166-153830565	PDZD4	protein_coding	68	90	73	158	190	143	34	57	48	66	260	103
ENSG00000067842.17	ENSG00000067842	chrX:153517676-153582939	ATP2B3	protein_coding	0	0	0	0	1	0	0	0	0	0	0	1
ENSG00000067900.8	ENSG00000067900	chr18:20946906-21111813	ROCK1	protein_coding	8866	10018	8585	193	207	189	5406	5867	5365	170	372	364
ENSG00000067955.15	ENSG00000067955	chr16:67028984-67101058	CBFB	protein_coding	7500	8448	7044	1121	1007	1122	5182	5217	5267	867	2908	1446
ENSG00000067992.16	ENSG00000067992	chrX:24465270-24550466	PDK3	protein_coding	1205	1411	1170	781	743	805	449	509	492	433	1146	560
ENSG00000068001.14	ENSG00000068001	chr3:50317790-50322782	HYAL2	protein_coding	2979	3547	3082	9322	10408	9474	2078	2314	2042	4673	16697	6890
ENSG00000068024.17	ENSG00000068024	chr2:239048168-239401020	HDAC4	protein_coding	4323	5333	4541	2047	1829	2074	2231	2570	2356	1151	4281	1821
ENSG00000068028.17	ENSG00000068028	chr3:50329782-50340936	RASSF1	protein_coding	3360	3902	3507	7330	7315	6736	1627	1811	1664	2904	8658	3887
ENSG00000068078.20	ENSG00000068078	chr4:1793293-1808872	FGFR3	protein_coding	737	817	672	1325	1259	1195	334	356	325	485	1833	716
ENSG00000068079.8	ENSG00000068079	chr17:43006740-43014456	IFI35	protein_coding	712	875	801	2261	2404	2192	572	645	587	1446	4232	1805
ENSG00000068097.15	ENSG00000068097	chr17:60041008-60078922	HEATR6	protein_coding	2601	2913	2487	707	583	755	1597	1759	1721	467	1696	768
ENSG00000068120.15	ENSG00000068120	chr17:42561467-42566277	COASY	protein_coding	12645	14976	13147	30942	31755	29170	8545	9782	8848	17595	55419	22505
ENSG00000068137.15	ENSG00000068137	chr17:42667914-42676994	PLEKHH3	protein_coding	2363	2865	2471	6881	6848	6132	2189	2546	2314	5570	18118	7454
ENSG00000068305.17	ENSG00000068305	chr15:99565417-99715696	MEF2A	protein_coding	3628	4084	3259	242	251	269	1949	2032	1948	171	456	260
ENSG00000068308.14	ENSG00000068308	chrX:48922024-48958386	OTUD5	protein_coding	8154	9162	7405	13987	13034	12311	6107	6549	6317	9138	28309	11344
ENSG00000068323.17	ENSG00000068323	chrX:49028726-49043410	TFE3	protein_coding	8416	9639	7718	15295	14564	13844	8067	8540	7949	12051	38050	15443
ENSG00000068354.16	ENSG00000068354	chrX:48539714-48562609	TBC1D25	protein_coding	3002	3392	2791	5472	5845	5255	1989	2305	2204	3278	11161	4474
ENSG00000068366.20	ENSG00000068366	chrX:109629237-109733403	ACSL4	protein_coding	9141	10209	8581	242	205	234	11247	11715	10985	395	1098	792
ENSG00000068383.19	ENSG00000068383	chr10:132537787-132783178	INPP5A	protein_coding	2381	2667	2174	1818	1741	1735	1634	1657	1551	963	3246	1323
ENSG00000068394.11	ENSG00000068394	chrX:49113407-49123735	GPKOW	protein_coding	3783	4326	3896	5547	5221	5528	2997	3288	2977	4025	13157	5171
ENSG00000068400.13	ENSG00000068400	chrX:48973723-49002264	GRIPAP1	protein_coding	4779	5280	5338	3974	3554	4164	3416	3631	3328	2734	8212	3541
ENSG00000068438.15	ENSG00000068438	chrX:48476021-48486364	FTSJ1	protein_coding	10165	11527	9846	20390	20629	19167	7775	8355	7974	11871	39806	16580
ENSG00000068489.13	ENSG00000068489	chr17:59155732-59206709	PRR11	protein_coding	11452	12976	10710	1102	1031	1207	8922	9357	8919	836	2823	1164
ENSG00000068615.19	ENSG00000068615	chr2:86213993-86338083	REEP1	protein_coding	2477	2637	2363	382	352	360	1887	2102	1829	406	1286	518
ENSG00000068650.18	ENSG00000068650	chr13:112690329-112887168	ATP11A	protein_coding	7794	8938	7564	1259	1089	1428	5195	5263	5060	967	3213	1566
ENSG00000068654.16	ENSG00000068654	chr2:86020216-86106155	POLR1A	protein_coding	8571	9706	8103	2919	2270	2693	5206	5207	4970	2217	6180	2674
ENSG00000068697.7	ENSG00000068697	chr2:20032650-20051628	LAPTM4A	protein_coding	14419	16995	13520	16988	17568	17000	8123	8561	8107	10842	31221	12644
ENSG00000068724.17	ENSG00000068724	chr2:46916157-47076137	TTC7A	protein_coding	4698	5301	4655	9190	8710	8589	2971	3543	2980	5135	16746	6672
ENSG00000068745.15	ENSG00000068745	chr3:48688003-48740353	IP6K2	protein_coding	4042	4465	3536	4970	5163	4714	2620	2651	2545	2851	9099	3846
ENSG00000068781.21	ENSG00000068781	chr2:48768954-48776481	STON1-GTF2A1L	protein_coding	0	0	0	0	0	0	0	0	0	0	0	0
ENSG00000068784.13	ENSG00000068784	chr2:45388680-45612165	SRBD1	protein_coding	1126	1292	1214	28	38	44	720	710	639	33	72	53
ENSG00000068796.19	ENSG00000068796	chr5:62306162-62391025	KIF2A	protein_coding	4329	4965	3855	167	128	129	2626	2697	2546	93	317	207
ENSG00000068831.19	ENSG00000068831	chr11:64726911-64745456	RASGRP2	protein_coding	1	5	3	4	6	9	0	4	1	1	8	8
ENSG00000068878.15	ENSG00000068878	chr2:53864069-53970837	PSME4	protein_coding	11486	12614	10205	380	286	333	9041	9183	8468	383	989	627
ENSG00000068885.15	ENSG00000068885	chr3:160256986-160399637	IFT80	protein_coding	1722	1977	1733	26	28	30	687	740	678	17	41	38
ENSG00000068903.20	ENSG00000068903	chr19:38878555-38899862	SIRT2	protein_coding	2994	3468	2925	7126	7544	6839	1962	2058	1889	3387	10750	4567
ENSG00000068912.14	ENSG00000068912	chr2:53787044-53818819	ERLEC1	protein_coding	4893	5517	4575	410	404	533	4665	5025	4430	431	1644	728
ENSG00000068971.14	ENSG00000068971	chr11:64917553-64934470	PPP2R5B	protein_coding	770	945	748	1546	1757	1569	837	1055	874	1448	5533	2136
ENSG00000068976.14	ENSG00000068976	chr11:64746389-64759974	PYGM	protein_coding	24	28	6	14	13	2	13	15	7	6	24	12
ENSG00000068985.5	ENSG00000068985	chrX:49687447-49695984	PAGE1	protein_coding	6460	7455	6942	8960	8558	8584	4709	4940	4431	5357	16047	7056
ENSG00000069011.16	ENSG00000069011	chr5:135027734-135034520	PITX1	protein_coding	16914	21648	18018	48020	55625	47469	9207	10380	10253	20379	64216	28905
ENSG00000069018.19	ENSG00000069018	chr5:136212745-136365545	TRPC7	protein_coding	0	0	0	0	0	0	0	0	0	0	0	0
ENSG00000069020.18	ENSG00000069020	chr5:66596361-67169595	MAST4	protein_coding	695	826	700	60	65	62	560	535	543	51	172	81
ENSG00000069122.19	ENSG00000069122	chr6:46852522-46954943	ADGRF5	protein_coding	0	1	1	0	0	0	2	2	0	0	1	0
ENSG00000069188.17	ENSG00000069188	chr17:73334384-73644445	SDK2	protein_coding	6	1	0	2	0	1	3	2	1	0	3	3
ENSG00000069206.15	ENSG00000069206	chr8:24440930-24526970	ADAM7	protein_coding	2	0	1	0	0	0	0	0	0	0	0	0
ENSG00000069248.12	ENSG00000069248	chr1:229440259-229508341	NUP133	protein_coding	7671	8731	7458	575	452	611	4111	4177	3940	408	1219	663
ENSG00000069275.13	ENSG00000069275	chr1:205712822-205750182	NUCKS1	protein_coding	68965	78352	67313	6114	5460	6333	30841	32345	30645	3639	10407	5316
ENSG00000069329.18	ENSG00000069329	chr16:46656132-46689194	VPS35	protein_coding	14246	15920	13582	646	592	712	8985	9094	8492	527	1440	866
ENSG00000069345.12	ENSG00000069345	chr16:46955362-46973674	DNAJA2	protein_coding	6733	7981	6655	1677	1469	1651	5380	5305	4976	1476	4135	1856
ENSG00000069399.15	ENSG00000069399	chr19:44747836-44760044	BCL3	protein_coding	1767	2151	1674	3948	4139	3868	3474	3890	3891	5801	19989	8577
ENSG00000069424.15	ENSG00000069424	chr1:5990927-6101193	KCNAB2	protein_coding	8903	10336	8785	19044	18767	17691	6157	6607	6040	10084	31778	13484
ENSG00000069431.11	ENSG00000069431	chr12:21797401-21942529	ABCC9	protein_coding	1257	1229	1076	55	57	57	986	1038	928	37	187	98
ENSG00000069482.7	ENSG00000069482	chr11:68683779-68691175	GAL	protein_coding	10492	12605	10585	24118	26058	23771	8234	9001	8559	14777	46824	20302
ENSG00000069493.15	ENSG00000069493	chr12:9664969-9699553	CLEC2D	protein_coding	19	26	17	1	0	4	11	13	13	1	3	0
ENSG00000069509.6	ENSG00000069509	chrX:44523639-44542859	FUNDC1	protein_coding	2646	2878	2597	359	396	414	1673	1755	1692	272	770	374
ENSG00000069535.14	ENSG00000069535	chrX:43766610-43882450	MAOB	protein_coding	7359	8506	7099	5891	5857	6435	2108	2302	2318	1926	6117	2425
ENSG00000069667.16	ENSG00000069667	chr15:60488284-61229302	RORA	protein_coding	37	38	33	4	1	1	25	36	24	3	5	2
ENSG00000069696.7	ENSG00000069696	chr11:637269-640706	DRD4	protein_coding	12	14	16	5	5	21	6	10	6	6	18	5
ENSG00000069702.11	ENSG00000069702	chr1:91680343-91906335	TGFBR3	protein_coding	3865	4554	3677	203	224	234	1600	1800	1598	113	324	148
ENSG00000069764.10	ENSG00000069764	chr16:14672548-14694308	PLA2G10	protein_coding	0	0	1	0	0	0	0	0	0	0	2	0
ENSG00000069812.11	ENSG00000069812	chr1:6412418-6424670	HES2	protein_coding	136	135	135	200	220	205	54	72	71	76	259	113
ENSG00000069849.11	ENSG00000069849	chr3:141876124-141926549	ATP1B3	protein_coding	21696	26708	22126	10758	10557	11459	13234	13777	12775	7265	22502	9413
ENSG00000069869.16	ENSG00000069869	chr15:55826922-55993746	NEDD4	protein_coding	8128	8830	7301	207	193	183	5491	5776	5197	171	414	330
ENSG00000069943.10	ENSG00000069943	chr15:55319162-55354978	PIGB	protein_coding	1109	1385	1108	152	157	216	739	769	645	100	325	170
ENSG00000069956.12	ENSG00000069956	chr15:51952106-52067375	MAPK6	protein_coding	6571	7269	6325	162	151	179	8199	8935	7883	218	619	486
ENSG00000069966.19	ENSG00000069966	chr15:52115100-52191392	GNB5	protein_coding	2948	3705	3159	2443	2159	2401	2576	2752	2527	2027	6477	2906
ENSG00000069974.16	ENSG00000069974	chr15:55202966-55314160	RAB27A	protein_coding	2087	2497	2092	340	349	390	1508	1630	1514	314	1039	431
ENSG00000069998.12	ENSG00000069998	chr22:17137511-17165268	HDHD5	protein_coding	3220	3756	3438	9700	10221	9379	1879	2059	1781	4643	14681	5956
ENSG00000070010.19	ENSG00000070010	chr22:19450106-19479202	UFD1	protein_coding	4805	5393	4245	4997	4584	4539	4377	4524	4491	4293	13141	5254
ENSG00000070018.9	ENSG00000070018	chr12:12116025-12267044	LRP6	protein_coding	4965	5877	4787	176	162	231	3229	3271	3009	179	493	302
ENSG00000070019.5	ENSG00000070019	chr12:14612632-14696599	GUCY2C	protein_coding	0	0	0	0	0	0	0	0	0	0	0	0
ENSG00000070031.4	ENSG00000070031	chr11:626309-627181	SCT	protein_coding	4	3	2	0	2	2	3	0	2	0	4	2
ENSG00000070047.13	ENSG00000070047	chr11:576470-612222	PHRF1	protein_coding	4436	5179	4235	6393	5743	5551	3001	3034	2998	3790	11107	4525
ENSG00000070061.16	ENSG00000070061	chr9:108866898-108934328	ELP1	protein_coding	7794	8576	7331	653	512	657	4901	4844	4633	484	1555	776
ENSG00000070081.17	ENSG00000070081	chr11:17208153-17349980	NUCB2	protein_coding	2798	3152	2613	100	73	82	2905	2941	2656	144	438	199
ENSG00000070087.14	ENSG00000070087	chr3:149964904-150050728	PFN2	protein_coding	12009	13770	11444	6482	6449	6892	8035	7957	7701	3945	12258	5520
ENSG00000070159.14	ENSG00000070159	chr9:109375466-109498313	PTPN3	protein_coding	2573	2897	2358	363	336	472	1966	2275	2142	345	1183	599
ENSG00000070182.21	ENSG00000070182	chr14:64752211-64879907	SPTB	protein_coding	49	65	68	91	65	71	21	34	35	44	111	45
ENSG00000070190.13	ENSG00000070190	chr4:99816827-99870190	DAPP1	protein_coding	331	308	308	39	32	28	26	43	36	3	18	6
ENSG00000070193.5	ENSG00000070193	chr5:44300247-44389706	FGF10	protein_coding	37	48	32	2	1	1	13	10	5	1	1	1
ENSG00000070214.16	ENSG00000070214	chr9:105244622-105439171	SLC44A1	protein_coding	7098	8474	7350	451	436	539	4058	4333	3979	267	906	518
ENSG00000070269.14	ENSG00000070269	chr14:56488354-56650606	TMEM260	protein_coding	1362	1565	1252	120	134	129	651	678	626	75	199	118
ENSG00000070366.14	ENSG00000070366	chr17:2065073-2303785	SMG6	protein_coding	2467	2809	2309	1519	1326	1371	1389	1380	1289	777	2547	1055
ENSG00000070367.16	ENSG00000070367	chr14:57200507-57268905	EXOC5	protein_coding	10466	11796	9616	233	211	224	6714	7163	6626	190	430	443
ENSG00000070371.16	ENSG00000070371	chr22:19179473-19291719	CLTCL1	protein_coding	2211	2633	2339	1037	819	924	1076	1108	1072	685	1838	847
ENSG00000070388.11	ENSG00000070388	chr19:639895-644371	FGF22	protein_coding	5	3	6	11	10	8	1	0	1	3	6	5
ENSG00000070404.10	ENSG00000070404	chr19:676392-683392	FSTL3	protein_coding	20434	24676	20180	64871	70445	62417	11237	12732	11735	28161	93084	39159
ENSG00000070413.20	ENSG00000070413	chr22:19036282-19122454	DGCR2	protein_coding	5099	5952	5253	11385	11354	10908	2431	2508	2337	4215	13468	5609
ENSG00000070423.18	ENSG00000070423	chr19:647526-663233	RNF126	protein_coding	2317	2662	2050	4877	4959	4359	2183	2568	2334	3546	11945	4959
ENSG00000070444.15	ENSG00000070444	chr17:2384073-2401104	MNT	protein_coding	2479	2834	2276	2948	2757	2736	1834	2143	2130	2178	7545	2904
ENSG00000070476.15	ENSG00000070476	chr3:126437601-126475891	ZXDC	protein_coding	2385	2832	2418	1869	1789	1852	1549	1612	1624	1143	3833	1752
ENSG00000070495.15	ENSG00000070495	chr17:76712832-76726799	JMJD6	protein_coding	3544	3897	3242	4836	4622	4277	4328	4510	4226	5591	18484	7624
ENSG00000070501.12	ENSG00000070501	chr8:42338454-42371808	POLB	protein_coding	1467	1647	1539	580	536	553	1046	1108	1042	307	1072	470
ENSG00000070526.15	ENSG00000070526	chr17:76624761-76643786	ST6GALNAC1	protein_coding	0	1	3	1	1	1	1	1	0	0	2	0
ENSG00000070540.13	ENSG00000070540	chr17:68425930-68457513	WIPI1	protein_coding	305	421	313	294	241	289	414	472	426	272	1069	413
ENSG00000070601.10	ENSG00000070601	chr9:37650954-37746904	FRMPD1	protein_coding	1	0	2	1	4	1	2	1	0	0	6	2
ENSG00000070610.14	ENSG00000070610	chr9:35737000-35749228	GBA2	protein_coding	2617	3069	2393	4533	4655	4025	1813	2085	1880	2722	8647	3613
ENSG00000070614.15	ENSG00000070614	chr5:150485818-150558211	NDST1	protein_coding	8995	10231	8489	12781	12642	12206	5002	5130	4841	6258	19519	8102
ENSG00000070669.17	ENSG00000070669	chr7:97851677-97872542	ASNS	protein_coding	12776	14239	11694	5931	5509	5978	9413	9716	9636	4896	14813	6410
ENSG00000070718.12	ENSG00000070718	chr8:42152946-42171673	AP3M2	protein_coding	1387	1557	1379	291	273	295	744	798	690	190	617	251
ENSG00000070729.14	ENSG00000070729	chr16:57882340-57971128	CNGB1	protein_coding	121	175	159	72	101	113	153	183	153	155	400	154
ENSG00000070731.11	ENSG00000070731	chr17:76572637-76586956	ST6GALNAC2	protein_coding	7	5	5	10	2	9	5	3	4	0	11	3
ENSG00000070748.19	ENSG00000070748	chr10:49609095-49667942	CHAT	protein_coding	0	0	0	0	0	2	0	0	0	0	0	0
ENSG00000070756.17	ENSG00000070756	chr8:100685816-100722809	PABPC1	protein_coding	158673	187121	136379	11259	8754	11451	72487	74486	73044	7685	28457	12559
ENSG00000070759.17	ENSG00000070759	chr1:45343974-45491163	TESK2	protein_coding	187	218	199	188	194	180	98	141	113	100	378	119
ENSG00000070761.8	ENSG00000070761	chr16:58113592-58129381	CFAP20	protein_coding	3683	4202	3032	4838	4648	4556	2624	2764	2633	3567	11547	4491
ENSG00000070770.10	ENSG00000070770	chr16:58157907-58198106	CSNK2A2	protein_coding	3702	4120	3411	2441	2114	2235	2668	2779	2614	1706	5627	2277
ENSG00000070778.13	ENSG00000070778	chr14:88465778-88555007	PTPN21	protein_coding	2416	2739	2312	394	311	412	1260	1374	1309	250	727	382
ENSG00000070785.17	ENSG00000070785	chr1:44850522-44986722	EIF2B3	protein_coding	3485	3670	3403	1603	1349	1539	2588	2706	2496	1341	3800	1535
ENSG00000070808.16	ENSG00000070808	chr5:150219491-150290291	CAMK2A	protein_coding	3	3	3	1	1	2	1	3	3	1	2	4
ENSG00000070814.22	ENSG00000070814	chr5:150357629-150400040	TCOF1	protein_coding	16793	19796	16946	12514	10889	11046	13549	14031	13482	10316	29774	12487
ENSG00000070831.17	ENSG00000070831	chr1:22052627-22101360	CDC42	protein_coding	15843	18126	14747	9139	8745	8919	11043	11510	10619	6486	20342	8475
ENSG00000070882.13	ENSG00000070882	chr7:24796540-24981634	OSBPL3	protein_coding	3819	4444	3475	435	299	449	2942	3066	2815	376	1368	614
ENSG00000070886.12	ENSG00000070886	chr1:22563489-22603595	EPHA8	protein_coding	1	1	0	0	0	0	3	0	0	0	2	0
ENSG00000070915.10	ENSG00000070915	chr16:56865207-56915850	SLC12A3	protein_coding	11635	12666	11789	12089	11025	12387	1740	1677	1688	1727	5215	2254
ENSG00000070950.10	ENSG00000070950	chr3:8775402-8963773	RAD18	protein_coding	3138	3763	2809	124	100	114	2358	2423	2316	94	296	218
ENSG00000070961.16	ENSG00000070961	chr12:89588049-89708838	ATP2B1	protein_coding	11848	13276	10857	314	224	250	7523	8019	7212	207	586	394
ENSG00000070985.13	ENSG00000070985	chr11:2404834-2423045	TRPM5	protein_coding	1	0	2	0	1	1	0	0	0	1	0	0
ENSG00000071051.14	ENSG00000071051	chr2:105744912-105894274	NCK2	protein_coding	855	961	790	931	866	944	480	414	498	513	1574	663
ENSG00000071054.16	ENSG00000071054	chr2:101696850-101894689	MAP4K4	protein_coding	10206	11480	9744	1818	1642	1947	10815	11828	10979	2190	7409	3347
ENSG00000071073.13	ENSG00000071073	chr2:98619106-98731132	MGAT4A	protein_coding	1058	1337	1118	40	26	42	618	561	522	24	63	35
ENSG00000071082.11	ENSG00000071082	chr2:101002245-101024032	RPL31	protein_coding	39589	45096	43639	23998	23988	22759	24322	26759	23895	12413	38314	17629
ENSG00000071127.17	ENSG00000071127	chr4:10074339-10116949	WDR1	protein_coding	13292	14826	12556	20269	19034	17959	15976	17109	15762	21777	70322	28142
ENSG00000071189.21	ENSG00000071189	chr7:17790761-17940501	SNX13	protein_coding	4437	5093	4353	180	189	166	2973	3024	2926	112	353	247
ENSG00000071203.9	ENSG00000071203	chr11:60492778-60507430	MS4A12	protein_coding	12	13	1	2	2	3	2	6	5	0	5	2
ENSG00000071205.12	ENSG00000071205	chr4:147732088-148072776	ARHGAP10	protein_coding	2502	2566	2226	637	533	633	2084	2245	2066	559	1663	763
ENSG00000071242.12	ENSG00000071242	chr6:166409364-166906451	RPS6KA2	protein_coding	1	9	4	9	2	3	1	5	2	0	4	2
ENSG00000071243.16	ENSG00000071243	chr7:120950763-120977216	ING3	protein_coding	1979	2256	1899	96	101	104	1063	1063	1092	67	174	106
ENSG00000071246.11	ENSG00000071246	chr14:76761468-76783015	VASH1	protein_coding	72	96	75	186	201	159	21	22	18	32	127	61
ENSG00000071282.12	ENSG00000071282	chr3:8501807-8574668	LMCD1	protein_coding	2	0	0	1	3	0	0	1	1	0	0	0
ENSG00000071462.12	ENSG00000071462	chr7:73683569-73705149	BUD23	protein_coding	7306	8199	7128	15667	15334	14594	5408	5698	5451	10697	32434	13816
ENSG00000071537.14	ENSG00000071537	chr14:81471547-81533853	SEL1L	protein_coding	5259	6202	5156	199	182	255	5403	5448	5046	281	785	446
ENSG00000071539.14	ENSG00000071539	chr5:892884-919357	TRIP13	protein_coding	10017	11526	9590	5103	4770	5741	6207	6494	6109	3503	11118	4993
ENSG00000071553.18	ENSG00000071553	chrX:154428633-154436516	ATP6AP1	protein_coding	11067	12826	10668	28005	28556	27080	7371	7976	7157	15551	49440	19385
ENSG00000071564.17	ENSG00000071564	chr19:1609290-1652615	TCF3	protein_coding	11154	13185	10681	17982	17596	16866	7077	7815	7352	8659	29685	12364
ENSG00000071575.11	ENSG00000071575	chr2:12716889-12742734	TRIB2	protein_coding	543	678	529	271	313	292	306	381	369	192	618	283
ENSG00000071626.17	ENSG00000071626	chr19:1407569-1435687	DAZAP1	protein_coding	15152	18031	14582	23233	22412	21720	11653	12491	11918	16068	50518	20506
ENSG00000071655.18	ENSG00000071655	chr19:1573596-1592865	MBD3	protein_coding	6278	7325	6520	16047	16001	14633	3524	3600	3528	6773	22214	9755
ENSG00000071677.1	ENSG00000071677	chr2:237566574-237567175	PRLH	protein_coding	1	1	0	0	1	1	0	1	0	1	2	0
ENSG00000071794.16	ENSG00000071794	chr3:149031776-149086554	HLTF	protein_coding	5547	6200	5285	124	127	106	2470	2640	2415	78	176	154
ENSG00000071859.15	ENSG00000071859	chrX:154444141-154450654	FAM50A	protein_coding	6398	7363	6413	14142	13283	12393	5277	5625	5148	9323	28406	11683
ENSG00000071889.17	ENSG00000071889	chrX:154506159-154516242	FAM3A	protein_coding	2941	3529	3182	11431	11463	10486	1959	2144	1993	5024	17019	7157
ENSG00000071894.17	ENSG00000071894	chr8:144393243-144409335	CPSF1	protein_coding	7777	9282	7692	12611	12233	10980	5319	5886	5517	7739	24199	9797
ENSG00000071909.19	ENSG00000071909	chr2:170178145-170655171	MYO3B	protein_coding	11	19	8	3	10	5	6	1	3	0	3	1
ENSG00000071967.12	ENSG00000071967	chr2:171522247-171558129	CYBRD1	protein_coding	2481	2937	2328	589	607	640	966	1049	928	260	805	343
ENSG00000071991.9	ENSG00000071991	chr18:66501083-66604138	CDH19	protein_coding	8	19	12	0	0	1	1	5	9	0	1	0
ENSG00000071994.11	ENSG00000071994	chr6:170575295-170584692	PDCD2	protein_coding	6187	7189	5994	7344	7157	7003	4230	4352	4168	5167	15449	6889
ENSG00000072041.17	ENSG00000072041	chr12:84859491-84913615	SLC6A15	protein_coding	2034	2429	1959	174	176	167	1351	1421	1312	127	465	230
ENSG00000072042.13	ENSG00000072042	chr14:67676800-67695774	RDH11	protein_coding	6957	7821	6504	1376	1267	1566	6533	6804	6385	1555	4840	2078
ENSG00000072062.15	ENSG00000072062	chr19:14091688-14118084	PRKACA	protein_coding	12180	14296	11200	18859	17526	17098	7607	8240	7981	10009	33096	12612
ENSG00000072071.16	ENSG00000072071	chr19:14147743-14206187	ADGRL1	protein_coding	1134	1280	1187	1813	1742	1680	727	851	782	906	3142	1171
ENSG00000072080.11	ENSG00000072080	chr2:234050679-234077134	SPP2	protein_coding	0	0	0	0	0	0	0	0	0	0	0	0
ENSG00000072110.15	ENSG00000072110	chr14:68874128-68979440	ACTN1	protein_coding	10094	11572	9774	8622	7925	8006	16009	15757	15107	12634	37651	15425
ENSG00000072121.17	ENSG00000072121	chr14:67746522-67816590	ZFYVE26	protein_coding	3679	4194	3624	2212	1996	2206	2565	2562	2574	1586	4619	1983
ENSG00000072133.11	ENSG00000072133	chrX:84058346-84188199	RPS6KA6	protein_coding	0	0	1	0	0	0	0	0	0	0	0	0
ENSG00000072134.15	ENSG00000072134	chr17:19215615-19334623	EPN2	protein_coding	3236	3684	3269	2089	1899	2143	2930	3398	3226	1623	6489	2776
ENSG00000072135.13	ENSG00000072135	chr2:130356045-130375405	PTPN18	protein_coding	3815	4610	3781	5883	6148	6045	1996	2194	2076	2746	8869	3554
ENSG00000072163.20	ENSG00000072163	chr2:127638381-127681786	LIMS2	protein_coding	1321	1508	1212	3549	3334	3013	544	678	605	1072	3779	1530
ENSG00000072182.13	ENSG00000072182	chr2:219514482-219538772	ASIC4	protein_coding	0	0	0	0	0	0	0	0	0	0	1	0
ENSG00000072195.15	ENSG00000072195	chr2:219434843-219493629	SPEG	protein_coding	879	972	939	1173	1247	1153	701	796	677	744	2564	1009
ENSG00000072201.14	ENSG00000072201	chr4:53459301-53701405	LNX1	protein_coding	0	1	1	0	0	0	2	5	2	0	1	0
ENSG00000072210.19	ENSG00000072210	chr17:19648136-19685760	ALDH3A2	protein_coding	14777	17632	15854	2849	2692	3227	9512	10257	9333	2058	6456	3027
ENSG00000072274.13	ENSG00000072274	chr3:196049284-196082096	TFRC	protein_coding	47234	54123	47735	1772	1485	1718	22573	22446	20187	1003	2680	1607
ENSG00000072310.17	ENSG00000072310	chr17:17811454-17837011	SREBF1	protein_coding	16419	19819	18159	29529	29941	29290	9083	10090	9305	13023	42387	17164
ENSG00000072315.3	ENSG00000072315	chrX:111774315-112082776	TRPC5	protein_coding	1	0	0	1	0	0	0	0	0	0	0	0
ENSG00000072364.13	ENSG00000072364	chr5:132875395-132963634	AFF4	protein_coding	12594	13758	10547	311	263	300	9153	10064	9397	317	899	591
ENSG00000072401.15	ENSG00000072401	chr10:58334979-58370751	UBE2D1	protein_coding	2401	2949	2299	372	364	455	1801	1935	1780	345	1171	514
ENSG00000072415.10	ENSG00000072415	chr14:67240713-67336061	MPP5	protein_coding	11117	11768	9957	353	346	349	4810	4944	4539	182	447	356
ENSG00000072422.17	ENSG00000072422	chr10:60869438-61001440	RHOBTB1	protein_coding	2651	2861	2688	345	304	416	810	825	831	114	385	175
ENSG00000072501.19	ENSG00000072501	chrX:53374149-53422689	SMC1A	protein_coding	28442	31597	26602	3280	2502	3564	16459	16665	16163	2471	7030	3387
ENSG00000072506.13	ENSG00000072506	chrX:53431258-53434370	HSD17B10	protein_coding	10975	12846	11407	39073	39331	35943	7251	8021	7373	21111	64372	27407
ENSG00000072518.21	ENSG00000072518	chr11:63838928-63911019	MARK2	protein_coding	5003	5838	4367	6665	6281	5984	3463	3709	3603	4104	13602	5572
ENSG00000072571.20	ENSG00000072571	chr5:163460203-163491941	HMMR	protein_coding	3436	3679	3383	51	40	49	1464	1435	1326	35	52	47
ENSG00000072609.18	ENSG00000072609	chr12:132832356-132909186	CHFR	protein_coding	215	219	230	217	222	219	95	95	101	127	365	170
ENSG00000072657.9	ENSG00000072657	chr12:72087266-72670758	TRHDE	protein_coding	2	0	0	0	0	0	0	0	0	0	0	0
ENSG00000072682.19	ENSG00000072682	chr5:132190147-132295315	P4HA2	protein_coding	2341	2733	2358	3096	3136	2984	3853	4135	3792	5196	15725	6560
ENSG00000072694.21	ENSG00000072694	chr1:161663147-161678654	FCGR2B	protein_coding	0	0	0	0	0	0	0	0	0	0	0	0
ENSG00000072736.19	ENSG00000072736	chr16:68084751-68221284	NFATC3	protein_coding	4242	4686	3737	346	294	408	2635	2793	2670	262	881	405
ENSG00000072756.17	ENSG00000072756	chr3:3126933-3149233	TRNT1	protein_coding	3130	3689	3019	205	174	229	1927	1889	1771	136	371	224
ENSG00000072778.20	ENSG00000072778	chr17:7217716-7225266	ACADVL	protein_coding	14178	16885	15353	31323	31611	29959	12084	13199	11696	21340	65273	25968
ENSG00000072786.13	ENSG00000072786	chr5:172042079-172188224	STK10	protein_coding	3180	3479	3105	3696	3386	3300	3942	4123	4030	4499	13674	5452
ENSG00000072803.17	ENSG00000072803	chr5:171861549-172006873	FBXW11	protein_coding	11100	12663	9915	2659	2262	2726	6541	6655	6288	1622	5393	2490
ENSG00000072818.12	ENSG00000072818	chr17:7336529-7351477	ACAP1	protein_coding	37	34	34	55	68	51	21	16	23	23	83	32
ENSG00000072832.15	ENSG00000072832	chr4:5748084-5893086	CRMP1	protein_coding	4	8	4	10	10	8	2	8	8	5	15	11
ENSG00000072840.13	ENSG00000072840	chr4:5711201-5814305	EVC	protein_coding	1114	1243	1150	662	582	643	441	504	475	212	856	339
ENSG00000072849.11	ENSG00000072849	chr17:5471254-5486811	DERL2	protein_coding	3711	4189	3459	3024	3189	3096	3183	3280	3018	2671	8241	3505
ENSG00000072858.11	ENSG00000072858	chr3:113532555-113629575	SIDT1	protein_coding	1	0	0	2	0	1	0	1	1	0	0	0
ENSG00000072864.16	ENSG00000072864	chr16:15643267-15734691	NDE1	protein_coding	2649	3130	2854	2897	2669	2835	2377	2682	2426	2068	6953	2845
ENSG00000072952.19	ENSG00000072952	chr11:10573091-10693988	IRAG1	protein_coding	1	0	2	1	0	4	0	1	3	1	1	0
ENSG00000072954.7	ENSG00000072954	chr19:16661139-16690023	TMEM38A	protein_coding	423	506	430	979	975	929	331	390	340	754	2275	860
ENSG00000072958.9	ENSG00000072958	chr19:16197854-16245906	AP1M1	protein_coding	6849	7739	6797	16044	15654	15158	4886	5073	4849	9493	30736	12368
ENSG00000073008.15	ENSG00000073008	chr19:44643798-44666162	PVR	protein_coding	10179	11729	9539	16232	15289	15035	11851	12166	11417	17521	52061	21017
ENSG00000073050.12	ENSG00000073050	chr19:43543311-43580473	XRCC1	protein_coding	3163	3418	2860	4873	4504	4594	1717	1828	1712	2350	8049	3132
ENSG00000073060.16	ENSG00000073060	chr12:124776856-124882668	SCARB1	protein_coding	12481	14369	12249	28846	28511	27497	7532	7929	7346	14094	45335	18541
ENSG00000073067.14	ENSG00000073067	chr7:983181-989640	CYP2W1	protein_coding	0	0	0	0	0	0	0	0	0	0	0	0
ENSG00000073111.14	ENSG00000073111	chr3:127598410-127619278	MCM2	protein_coding	17622	20481	18328	29424	27310	25919	8239	8229	8017	11446	35004	14544
ENSG00000073146.16	ENSG00000073146	chr22:50089879-50161690	MOV10L1	protein_coding	22	35	24	5	5	6	25	21	12	2	26	8
ENSG00000073150.14	ENSG00000073150	chr22:50170731-50180295	PANX2	protein_coding	715	938	743	605	619	606	1125	1257	1229	922	2975	1209
ENSG00000073169.14	ENSG00000073169	chr22:50200979-50217616	SELENOO	protein_coding	1899	2344	1993	5555	5844	5465	1285	1427	1302	3149	9994	4064
ENSG00000073282.14	ENSG00000073282	chr3:189631389-189897276	TP63	protein_coding	8	13	6	1	0	2	10	11	11	1	4	1
ENSG00000073331.18	ENSG00000073331	chr4:112285509-112442621	ALPK1	protein_coding	92	99	110	15	15	28	51	58	39	7	37	12
ENSG00000073350.14	ENSG00000073350	chr17:75525080-75575209	LLGL2	protein_coding	5142	6223	5447	13754	14460	13150	3240	3479	3177	6176	21760	8853
ENSG00000073417.15	ENSG00000073417	chr15:84980440-85139145	PDE8A	protein_coding	5639	6430	5235	283	247	335	4095	4314	4121	217	774	465
ENSG00000073464.13	ENSG00000073464	chrX:10156975-10237660	CLCN4	protein_coding	797	781	604	276	236	227	457	402	370	211	540	247
ENSG00000073536.18	ENSG00000073536	chr17:35128730-35142304	NLE1	protein_coding	3549	4109	3760	9272	9500	8291	2349	2655	2380	4967	15674	6687
ENSG00000073578.17	ENSG00000073578	chr5:218241-257082	SDHA	protein_coding	12995	15330	14076	17515	16988	17978	7994	8498	7468	10070	31685	12509
ENSG00000073584.20	ENSG00000073584	chr17:40624962-40648299	SMARCE1	protein_coding	6856	7430	6346	1518	1433	1668	3767	3936	3738	978	3182	1369
ENSG00000073598.6	ENSG00000073598	chr17:35121615-35127417	FNDC8	protein_coding	1	1	2	0	0	0	1	1	0	2	2	1
ENSG00000073605.18	ENSG00000073605	chr17:39904595-39918650	GSDMB	protein_coding	74	76	62	14	7	9	35	64	35	11	31	18
ENSG00000073614.13	ENSG00000073614	chr12:280057-389272	KDM5A	protein_coding	5669	6403	5393	282	271	246	3683	3945	3515	250	651	361
ENSG00000073670.14	ENSG00000073670	chr17:44758988-44781846	ADAM11	protein_coding	587	713	601	1398	1436	1306	263	309	271	415	1560	608
ENSG00000073711.11	ENSG00000073711	chr3:135965728-136147894	PPP2R3A	protein_coding	1647	1834	1567	57	47	64	604	634	624	34	51	51
ENSG00000073712.15	ENSG00000073712	chr14:52857268-52951050	FERMT2	protein_coding	13022	14551	11361	687	619	660	9694	9937	9392	630	1762	1002
ENSG00000073734.10	ENSG00000073734	chr2:168915498-169031324	ABCB11	protein_coding	0	1	1	0	1	0	0	3	0	0	0	0
ENSG00000073737.17	ENSG00000073737	chr2:169064789-169096167	DHRS9	protein_coding	0	0	1	0	0	0	5	8	7	7	17	8
ENSG00000073754.6	ENSG00000073754	chr1:157830911-157898256	CD5L	protein_coding	0	0	0	0	0	1	0	0	0	0	0	0
ENSG00000073756.12	ENSG00000073756	chr1:186671791-186680423	PTGS2	protein_coding	2295	1913	1332	140	79	80	3173	3513	3045	234	709	346
ENSG00000073792.16	ENSG00000073792	chr3:185643130-185825042	IGF2BP2	protein_coding	5667	6495	4843	816	659	846	4449	4796	4541	715	2447	1111
ENSG00000073803.14	ENSG00000073803	chr3:185282941-185489094	MAP3K13	protein_coding	2780	3233	2563	194	183	191	1889	1979	1894	126	457	212
ENSG00000073849.16	ENSG00000073849	chr3:186930325-187078553	ST6GAL1	protein_coding	1	2	0	1	0	3	1	5	4	1	3	4
ENSG00000073861.3	ENSG00000073861	chr17:47733236-47746122	TBX21	protein_coding	0	2	1	2	1	0	0	0	0	2	2	0
ENSG00000073905.8	ENSG00000073905	chrX:80929500-80930347	VDAC1P1	processed_pseudogene	14	22	35	18	23	11	19	14	14	9	31	14
ENSG00000073910.22	ENSG00000073910	chr13:31846713-32299125	FRY	protein_coding	1565	1672	1384	101	68	90	229	248	227	22	65	26
ENSG00000073921.18	ENSG00000073921	chr11:85957175-86069882	PICALM	protein_coding	13364	15140	12287	909	840	1163	17158	17890	16592	1550	4784	2488
ENSG00000073969.18	ENSG00000073969	chr17:46590669-46757464	NSF	protein_coding	3606	3876	3219	486	418	613	2197	2353	2213	364	1173	562
ENSG00000074047.22	ENSG00000074047	chr2:120735623-120992653	GLI2	protein_coding	2071	2341	1955	1462	1402	1499	675	718	697	455	1651	691
ENSG00000074054.20	ENSG00000074054	chr2:121337776-121606180	CLASP1	protein_coding	6743	7322	6131	416	319	455	4610	4922	4602	399	1189	601
ENSG00000074071.15	ENSG00000074071	chr16:1771890-1772809	MRPS34	protein_coding	10038	11904	10225	37044	38588	34066	7038	7571	7292	20141	61554	25956
ENSG00000074181.9	ENSG00000074181	chr19:15159038-15200995	NOTCH3	protein_coding	71	111	82	123	132	118	108	151	133	110	494	188
ENSG00000074201.9	ENSG00000074201	chr11:77514936-77637794	CLNS1A	protein_coding	8428	9661	7846	4554	4045	4596	4740	5003	4653	2667	8642	3467
ENSG00000074211.14	ENSG00000074211	chr4:6320578-6563600	PPP2R2C	protein_coding	31	30	39	15	15	11	68	80	73	23	84	38
ENSG00000074219.14	ENSG00000074219	chr19:49340861-49362457	TEAD2	protein_coding	2593	3076	2560	4682	4838	4528	1505	1757	1519	2360	8276	3198
ENSG00000074266.22	ENSG00000074266	chr11:86244753-86278813	EED	protein_coding	3115	3503	2916	666	620	652	2577	2737	2477	594	1874	855
ENSG00000074276.10	ENSG00000074276	chr5:176542511-176595801	CDHR2	protein_coding	0	0	0	1	1	3	1	2	0	0	1	4
ENSG00000074317.11	ENSG00000074317	chr5:176620082-176630556	SNCB	protein_coding	0	0	0	0	0	0	0	0	0	2	0	0
ENSG00000074319.13	ENSG00000074319	chr11:18468336-18526951	TSG101	protein_coding	5946	6674	5586	3360	3281	3561	3909	4118	3877	2485	7946	3116
ENSG00000074356.17	ENSG00000074356	chr17:3802158-3846246	NCBP3	protein_coding	7153	8222	6729	1244	1081	1289	4464	4637	4521	854	2651	1341
ENSG00000074370.18	ENSG00000074370	chr17:3923870-3964464	ATP2A3	protein_coding	747	822	851	1699	1709	1732	555	606	506	965	3097	1162
ENSG00000074410.14	ENSG00000074410	chr15:63321378-63381846	CA12	protein_coding	123	180	139	61	59	52	98	92	99	42	173	67
ENSG00000074416.14	ENSG00000074416	chr3:127689062-128052190	MGLL	protein_coding	7901	8797	7414	11000	10338	10113	7781	8863	8065	9147	31919	12558
ENSG00000074527.13	ENSG00000074527	chr12:95657807-95791152	NTN4	protein_coding	4258	4864	3943	395	348	422	2080	2327	2130	231	823	378
ENSG00000074582.15	ENSG00000074582	chr2:218658877-218663443	BCS1L	protein_coding	3405	3891	3627	8497	8550	7744	2131	2119	2051	4196	13360	5790
ENSG00000074590.13	ENSG00000074590	chr12:106063340-106140033	NUAK1	protein_coding	1623	1468	1114	427	348	337	709	789	725	222	751	316
ENSG00000074603.19	ENSG00000074603	chr15:65442463-65517704	DPP8	protein_coding	3428	3712	3137	130	111	152	2310	2379	2178	88	311	193
ENSG00000074621.14	ENSG00000074621	chr15:65611378-65656260	SLC24A1	protein_coding	313	345	360	62	62	92	106	132	107	17	87	41
ENSG00000074657.14	ENSG00000074657	chr18:58862600-58986480	ZNF532	protein_coding	4503	5050	4034	258	219	296	2271	2288	2275	152	439	236
ENSG00000074660.16	ENSG00000074660	chr17:1633858-1645744	SCARF1	protein_coding	6	7	6	5	3	2	4	2	1	7	9	3
ENSG00000074695.6	ENSG00000074695	chr18:59327823-59359265	LMAN1	protein_coding	21864	25587	21524	620	628	620	21117	22112	20148	825	2361	1560
ENSG00000074696.13	ENSG00000074696	chr15:65530418-65578349	HACD3	protein_coding	12198	13993	11434	1817	1881	1923	9500	9738	8948	1554	4998	2313
ENSG00000074706.13	ENSG00000074706	chr6:154154496-154356792	IPCEF1	protein_coding	10	6	6	0	3	1	2	3	2	0	1	0
ENSG00000074755.15	ENSG00000074755	chr17:4004445-4143030	ZZEF1	protein_coding	6695	7523	6375	1846	1514	1805	3785	4069	3865	1142	3593	1592
ENSG00000074771.4	ENSG00000074771	chr6:155395368-155455839	NOX3	protein_coding	0	0	0	0	0	0	0	0	0	0	0	0
ENSG00000074800.16	ENSG00000074800	chr1:8861000-8879190	ENO1	protein_coding	225275	254391	231315	557907	532697	493640	177672	191441	173193	404050	1211230	493851
ENSG00000074803.20	ENSG00000074803	chr15:48178438-48304078	SLC12A1	protein_coding	1	0	1	0	0	1	0	0	0	0	0	0
ENSG00000074842.8	ENSG00000074842	chr19:4657545-4670362	MYDGF	protein_coding	7585	8965	8199	22190	23319	21128	7360	8040	7412	15954	51961	23175
ENSG00000074855.11	ENSG00000074855	chr19:17323299-17334855	ANO8	protein_coding	1655	1922	1756	1906	1929	1901	1041	1298	1064	1073	3795	1468
ENSG00000074935.14	ENSG00000074935	chr6:112070663-112087509	TUBE1	protein_coding	1742	1932	1686	327	283	337	1206	1144	1206	246	685	327
ENSG00000074964.17	ENSG00000074964	chr1:17539698-17697869	ARHGEF10L	protein_coding	1447	1787	1521	3231	3379	3052	749	861	802	1250	4077	1682
ENSG00000074966.11	ENSG00000074966	chr4:48066393-48134250	TXK	protein_coding	51	34	36	6	2	8	44	59	49	9	20	17
ENSG00000075035.10	ENSG00000075035	chr12:108129288-108250537	WSCD2	protein_coding	0	0	0	0	0	0	0	0	0	1	1	0
ENSG00000075043.19	ENSG00000075043	chr20:63400208-63472677	KCNQ2	protein_coding	27	35	34	38	50	41	20	11	17	13	42	21
ENSG00000075073.15	ENSG00000075073	chr10:69403903-69416918	TACR2	protein_coding	1	4	1	3	2	1	0	2	1	0	2	0
ENSG00000075089.9	ENSG00000075089	chr12:100199122-100241865	ACTR6	protein_coding	2485	2794	2339	131	124	137	1895	1891	1715	101	272	201
ENSG00000075131.10	ENSG00000075131	chr15:66336191-66386746	TIPIN	protein_coding	2442	2602	2170	600	589	645	1548	1504	1526	523	1499	585
ENSG00000075142.14	ENSG00000075142	chr7:88205115-88226993	SRI	protein_coding	13644	15974	14198	19155	20076	20204	4911	5597	5252	7800	22570	9677
ENSG00000075151.21	ENSG00000075151	chr1:20806292-21176888	EIF4G3	protein_coding	8987	10166	8387	772	852	792	5790	6070	5753	536	1595	800
ENSG00000075188.9	ENSG00000075188	chr12:102073103-102120120	NUP37	protein_coding	3545	4091	3433	1716	1665	1768	2140	2218	2159	1131	3670	1511
ENSG00000075213.11	ENSG00000075213	chr7:83955777-84492724	SEMA3A	protein_coding	0	3	4	0	0	0	0	6	0	0	0	0
ENSG00000075218.19	ENSG00000075218	chr22:46296870-46330810	GTSE1	protein_coding	4733	5286	4541	3016	2749	3159	2470	2686	2488	1729	5271	2131
ENSG00000075223.14	ENSG00000075223	chr7:80742538-80922359	SEMA3C	protein_coding	5707	6449	5637	134	103	107	3201	3227	2854	81	198	172
ENSG00000075234.17	ENSG00000075234	chr22:46267961-46294008	TTC38	protein_coding	4378	5079	4372	11631	11792	10756	2493	2592	2512	5359	16825	6742
ENSG00000075239.14	ENSG00000075239	chr11:108116695-108147603	ACAT1	protein_coding	8181	9370	8601	1582	1430	1825	4400	4602	4055	863	3039	1288
ENSG00000075240.17	ENSG00000075240	chr22:46576012-46679790	GRAMD4	protein_coding	1321	1602	1469	1644	1592	1695	784	932	860	874	3070	1262
ENSG00000075275.18	ENSG00000075275	chr22:46360834-46537620	CELSR1	protein_coding	5414	6403	5779	4579	4328	4634	3405	3810	3486	2562	7981	3340
ENSG00000075290.8	ENSG00000075290	chr10:100463009-100483744	WNT8B	protein_coding	7	3	15	16	17	12	3	2	1	2	4	3
ENSG00000075292.19	ENSG00000075292	chr2:71276561-71435069	ZNF638	protein_coding	8325	9186	8120	171	117	133	4168	4309	3767	142	240	213
ENSG00000075303.13	ENSG00000075303	chr7:87833568-87876215	SLC25A40	protein_coding	2010	2224	2075	217	216	235	999	1035	965	174	478	220
ENSG00000075336.12	ENSG00000075336	chr18:74148523-74160531	TIMM21	protein_coding	4676	5088	4285	787	817	886	2436	2480	2303	406	1273	572
ENSG00000075340.23	ENSG00000075340	chr2:70607618-70768225	ADD2	protein_coding	0	0	0	0	0	1	0	1	0	0	0	0
ENSG00000075388.4	ENSG00000075388	chr11:69771022-69775341	FGF4	protein_coding	0	0	0	0	0	0	0	0	0	0	0	0
ENSG00000075391.17	ENSG00000075391	chr1:178094104-178484147	RASAL2	protein_coding	4746	5512	3880	450	383	332	3129	3185	3009	353	967	523
ENSG00000075399.14	ENSG00000075399	chr16:89707134-89720898	VPS9D1	protein_coding	682	927	677	1521	1628	1477	531	587	567	893	2941	1203
ENSG00000075407.18	ENSG00000075407	chr10:38094334-38150293	ZNF37A	protein_coding	2741	3093	2615	88	70	78	1539	1529	1394	47	120	93
ENSG00000075413.19	ENSG00000075413	chr14:103385377-103503831	MARK3	protein_coding	8450	9292	7599	1153	1031	1156	6777	7091	6532	984	3090	1500
ENSG00000075415.13	ENSG00000075415	chr12:98593591-98606379	SLC25A3	protein_coding	43529	49718	42236	67067	66884	64353	25349	26784	25171	38922	127989	53729
ENSG00000075420.13	ENSG00000075420	chr3:172039578-172401669	FNDC3B	protein_coding	7245	8174	6387	491	459	454	8067	8404	7990	656	1994	1033
ENSG00000075426.12	ENSG00000075426	chr2:28392448-28417317	FOSL2	protein_coding	17327	19727	15679	19071	18047	17166	11006	12591	12137	12675	42828	17349
ENSG00000075429.9	ENSG00000075429	chr17:66835117-66894751	CACNG5	protein_coding	3	0	1	0	0	0	0	0	1	0	0	0
ENSG00000075461.6	ENSG00000075461	chr17:66964707-67033398	CACNG4	protein_coding	5	10	7	5	10	9	0	1	1	1	2	1
ENSG00000075539.15	ENSG00000075539	chr4:48497357-48780322	FRYL	protein_coding	2356	2735	2287	47	26	45	1957	1984	1835	56	93	96
ENSG00000075568.17	ENSG00000075568	chr2:97756336-97995948	TMEM131	protein_coding	4496	5124	4301	325	283	387	4682	4704	4523	405	1170	647
ENSG00000075618.18	ENSG00000075618	chr7:5592816-5606655	FSCN1	protein_coding	57875	68017	56300	166600	166587	149397	38358	42505	40185	90081	292574	115551
ENSG00000075624.17	ENSG00000075624	chr7:5526409-5563902	ACTB	protein_coding	534054	601890	482731	1007206	936988	926792	602588	687098	651685	1033791	3475870	1316916
ENSG00000075643.6	ENSG00000075643	chr18:36187497-36272157	MOCOS	protein_coding	17941	21602	17688	14406	14892	15370	14923	15849	14674	12131	39487	16844
ENSG00000075651.16	ENSG00000075651	chr3:171600404-171810950	PLD1	protein_coding	1662	1904	1741	118	109	107	864	939	900	96	275	134
ENSG00000075673.12	ENSG00000075673	chr13:24680408-24712472	ATP12A	protein_coding	4	2	1	3	1	2	0	0	1	0	2	1
ENSG00000075702.18	ENSG00000075702	chr19:36054881-36105108	WDR62	protein_coding	3031	3495	2923	4766	4513	4294	2250	2456	2289	2839	9344	3717
ENSG00000075711.21	ENSG00000075711	chr3:197042560-197298623	DLG1	protein_coding	8630	9657	7929	342	318	332	5138	5557	5016	241	732	471
ENSG00000075785.14	ENSG00000075785	chr3:128693669-128825942	RAB7A	protein_coding	20183	22141	17032	16253	15239	15333	16131	17237	16585	16002	46209	18925
ENSG00000075790.12	ENSG00000075790	chr7:107580246-107616389	BCAP29	protein_coding	213	223	202	25	21	26	167	170	162	27	75	33
ENSG00000075826.17	ENSG00000075826	chr10:100486647-100519864	SEC31B	protein_coding	159	184	139	26	25	29	56	70	52	8	33	17
ENSG00000075856.12	ENSG00000075856	chr12:108522214-108561400	SART3	protein_coding	6199	7032	6369	2787	2496	2993	3773	4024	3827	1948	5924	2617
ENSG00000075884.14	ENSG00000075884	chr2:143091362-143768352	ARHGAP15	protein_coding	4	2	0	0	1	0	1	1	1	0	0	0
ENSG00000075886.11	ENSG00000075886	chr2:131476119-131482934	TUBA3D	protein_coding	0	0	0	1	0	0	0	0	0	0	0	1
ENSG00000075891.22	ENSG00000075891	chr10:100735603-100829944	PAX2	protein_coding	4	1	0	1	0	0	0	0	0	0	2	0
ENSG00000075914.13	ENSG00000075914	chr3:44975241-45012668	EXOSC7	protein_coding	3174	3680	3390	5884	5955	5754	2116	2234	2002	3692	11167	4687
ENSG00000075945.13	ENSG00000075945	chr1:169921326-170085208	KIFAP3	protein_coding	3039	3338	2850	264	245	323	1674	1731	1632	205	559	303
ENSG00000075975.17	ENSG00000075975	chr3:12557057-12586208	MKRN2	protein_coding	4700	5179	4493	2243	2102	2232	3172	3326	3056	1652	4965	2146
ENSG00000076003.5	ENSG00000076003	chr2:135839626-135876443	MCM6	protein_coding	18242	20833	17940	2099	1843	2347	9908	10057	9584	1388	4235	1943
ENSG00000076043.11	ENSG00000076043	chr11:114439466-114450279	REXO2	protein_coding	9196	10614	8981	5704	5494	5636	6864	7085	6958	4677	13797	6005
ENSG00000076053.12	ENSG00000076053	chr11:114400512-114414203	RBM7	protein_coding	4275	4874	3745	255	238	277	2524	2695	2536	181	551	316
ENSG00000076067.13	ENSG00000076067	chr12:56521820-56595595	RBMS2	protein_coding	5780	6569	5144	3038	2665	2963	4378	4490	4180	2284	7770	3289
ENSG00000076108.12	ENSG00000076108	chr12:56596194-56636816	BAZ2A	protein_coding	13391	14926	11888	9468	8634	8234	10623	11249	10701	7099	22260	8837
ENSG00000076201.15	ENSG00000076201	chr3:47381011-47413435	PTPN23	protein_coding	5621	6421	5382	7588	7263	6646	4784	5031	4788	5445	17766	7028
ENSG00000076242.16	ENSG00000076242	chr3:36993350-37050846	MLH1	protein_coding	3928	4619	3852	1156	1121	1346	2172	2197	2198	835	2369	1058
ENSG00000076248.11	ENSG00000076248	chr12:109097597-109110992	UNG	protein_coding	11256	12905	11285	17448	17101	17172	4369	4698	4371	6948	20687	8962
ENSG00000076258.10	ENSG00000076258	chr1:171314183-171342084	FMO4	protein_coding	38	23	23	5	3	5	28	19	18	5	9	7
ENSG00000076321.11	ENSG00000076321	chr1:173714941-173786692	KLHL20	protein_coding	2003	2206	1930	180	184	192	1437	1486	1389	145	436	206
ENSG00000076344.16	ENSG00000076344	chr16:268301-275944	RGS11	protein_coding	0	4	2	2	4	0	1	1	0	1	2	0
ENSG00000076351.13	ENSG00000076351	chr17:28394642-28407197	SLC46A1	protein_coding	1773	2012	1741	3113	3216	3028	1047	1082	965	1583	4798	1908
ENSG00000076356.7	ENSG00000076356	chr1:208022242-208244384	PLXNA2	protein_coding	1182	1516	1274	1350	1310	1341	2151	2313	2177	1908	6586	2478
ENSG00000076382.17	ENSG00000076382	chr17:28577574-28598635	SPAG5	protein_coding	14500	16108	15287	4163	3717	4718	9414	10283	9270	3067	10035	4367
ENSG00000076513.17	ENSG00000076513	chr12:109999186-110039763	ANKRD13A	protein_coding	2958	3421	2716	767	751	858	2091	2339	2111	601	1889	844
ENSG00000076554.15	ENSG00000076554	chr8:80034745-80231232	TPD52	protein_coding	17694	20214	16756	2453	2259	2612	11057	11127	10539	1642	5166	2669
ENSG00000076555.15	ENSG00000076555	chr12:109116595-109268226	ACACB	protein_coding	927	1114	912	551	521	554	366	348	371	190	644	253
ENSG00000076604.15	ENSG00000076604	chr17:28744005-28750956	TRAF4	protein_coding	14338	17204	13804	37599	39503	33704	13527	15008	13813	30680	104079	44822
ENSG00000076641.4	ENSG00000076641	chr8:80967810-81112068	PAG1	protein_coding	67	62	66	8	10	9	80	77	90	15	36	21
ENSG00000076650.7	ENSG00000076650	chr19:33080899-33130542	GPATCH1	protein_coding	1494	1739	1505	305	255	314	980	1032	1002	220	665	302
ENSG00000076662.10	ENSG00000076662	chr19:10338682-10339641	ICAM3	protein_coding	0	3	1	2	1	1	1	0	0	0	1	1
ENSG00000076685.19	ENSG00000076685	chr10:103090611-103276832	NT5C2	protein_coding	4693	5012	4039	516	453	569	3007	3032	2909	488	1493	670
ENSG00000076706.17	ENSG00000076706	chr11:119308529-119321521	MCAM	protein_coding	16718	19706	16314	24193	23334	22236	11419	11769	11118	13738	43973	17278
ENSG00000076716.9	ENSG00000076716	chrX:133300103-133415489	GPC4	protein_coding	0	0	0	0	0	0	0	0	0	0	0	0
ENSG00000076770.14	ENSG00000076770	chrX:132369317-132489968	MBNL3	protein_coding	19879	22689	18514	517	468	437	6478	6647	6418	213	521	460
ENSG00000076826.10	ENSG00000076826	chr19:7595863-7618304	CAMSAP3	protein_coding	998	1138	939	2042	2134	1914	569	647	612	983	3267	1278
ENSG00000076864.19	ENSG00000076864	chr1:21596215-21669363	RAP1GAP	protein_coding	1087	1367	1146	2479	2497	2491	1117	1376	1172	2013	6960	2698
ENSG00000076924.12	ENSG00000076924	chr19:7619525-7629545	XAB2	protein_coding	7529	8429	7415	17873	16922	15826	4790	5091	4799	9276	29085	11501
ENSG00000076928.18	ENSG00000076928	chr19:41883184-41930150	ARHGEF1	protein_coding	5823	6540	5953	12793	12435	11823	4583	5175	4765	8006	27521	11180
ENSG00000076944.16	ENSG00000076944	chr19:7636991-7647873	STXBP2	protein_coding	3283	3903	3222	8312	8492	7883	2277	2545	2382	4581	14745	5914
ENSG00000076984.18	ENSG00000076984	chr19:7903843-7914478	MAP2K7	protein_coding	4481	5428	4405	8117	8007	7323	3479	3734	3656	5341	17611	6994
ENSG00000077009.13	ENSG00000077009	chr19:3933103-3942416	NMRK2	protein_coding	0	0	1	1	1	1	1	0	0	0	0	0
ENSG00000077044.11	ENSG00000077044	chr2:233354494-233472104	DGKD	protein_coding	10465	12682	10566	11862	11847	11695	6632	7594	6814	6272	21641	9183
ENSG00000077063.11	ENSG00000077063	chr7:117710702-117874139	CTTNBP2	protein_coding	19	28	34	0	2	0	3	3	4	0	0	1
ENSG00000077080.10	ENSG00000077080	chr7:100643097-100656448	ACTL6B	protein_coding	0	0	0	0	0	0	0	0	0	0	0	0
ENSG00000077092.19	ENSG00000077092	chr3:25174332-25597904	RARB	protein_coding	98	53	29	8	5	5	4	9	9	2	1	1
ENSG00000077097.15	ENSG00000077097	chr3:25597933-25664499	TOP2B	protein_coding	16878	18590	15686	407	331	355	9161	9452	8466	281	665	585
ENSG00000077147.16	ENSG00000077147	chr10:96518110-96587452	TM9SF3	protein_coding	12930	15211	12852	624	579	663	9322	9638	8637	551	1407	919
ENSG00000077150.20	ENSG00000077150	chr10:102394110-102402524	NFKB2	protein_coding	7251	8103	7027	14717	13537	12370	7492	8009	7353	13036	40402	16370
ENSG00000077152.11	ENSG00000077152	chr1:202331657-202341959	UBE2T	protein_coding	5064	5988	4979	5189	5048	5412	2964	3148	3007	3369	10291	4112
ENSG00000077157.22	ENSG00000077157	chr1:202348699-202590595	PPP1R12B	protein_coding	2717	2985	2422	204	161	199	1222	1312	1270	103	325	174
ENSG00000077232.18	ENSG00000077232	chr2:182716041-182794464	DNAJC10	protein_coding	9651	11012	9323	282	240	279	6326	6257	5854	214	589	446
ENSG00000077235.18	ENSG00000077235	chr16:27459555-27549913	GTF3C1	protein_coding	9024	10502	8768	5877	5128	5128	6674	6873	6536	4878	13711	5180
ENSG00000077238.14	ENSG00000077238	chr16:27314102-27364778	IL4R	protein_coding	1266	1425	1227	2098	2245	2170	3410	3780	3359	4996	16644	6209
ENSG00000077254.14	ENSG00000077254	chr1:77695987-77759852	USP33	protein_coding	6260	7227	6105	168	174	163	4023	4277	3901	145	349	281
ENSG00000077264.15	ENSG00000077264	chrX:110944285-111227361	PAK3	protein_coding	1	3	2	0	0	0	0	0	1	0	1	4
ENSG00000077274.9	ENSG00000077274	chrX:111245099-111270483	CAPN6	protein_coding	4	2	2	1	0	0	0	0	1	0	2	0
ENSG00000077279.19	ENSG00000077279	chrX:111293779-111412429	DCX	protein_coding	0	0	0	0	0	0	0	0	1	0	0	0
ENSG00000077312.9	ENSG00000077312	chr19:40750637-40765389	SNRPA	protein_coding	10766	12510	9624	24094	23530	22138	6451	7303	7173	14193	45399	17293
ENSG00000077327.16	ENSG00000077327	chr10:22345445-22454224	SPAG6	protein_coding	3	0	1	0	0	0	0	0	1	0	0	0
ENSG00000077348.9	ENSG00000077348	chr19:41386374-41397359	EXOSC5	protein_coding	4541	5243	4557	18568	19774	16354	2621	2947	2789	8770	26495	11525
ENSG00000077380.16	ENSG00000077380	chr2:171687409-171750158	DYNC1I2	protein_coding	6137	6805	5937	478	425	537	4831	5015	4560	446	1296	598
ENSG00000077420.16	ENSG00000077420	chr10:26438341-26567803	APBB1IP	protein_coding	915	978	806	510	407	534	441	390	436	241	932	392
ENSG00000077454.16	ENSG00000077454	chr7:100574011-100586129	LRCH4	protein_coding	2020	2518	1927	5042	5102	4967	1473	1588	1474	2776	9737	3646
ENSG00000077458.13	ENSG00000077458	chr11:95768953-95790409	FAM76B	protein_coding	1139	1191	959	28	39	33	480	498	447	19	60	29
ENSG00000077463.15	ENSG00000077463	chr19:4174109-4182565	SIRT6	protein_coding	1893	2136	1864	6233	6223	5648	1961	2173	2049	4882	16651	6854
ENSG00000077498.9	ENSG00000077498	chr11:89177875-89295759	TYR	protein_coding	0	0	0	0	0	0	0	0	0	0	0	0
ENSG00000077514.9	ENSG00000077514	chr11:74592556-74669117	POLD3	protein_coding	3931	4533	3992	433	427	559	2188	2403	2222	284	916	442
ENSG00000077522.14	ENSG00000077522	chr1:236664141-236764631	ACTN2	protein_coding	2	2	4	1	6	0	1	0	0	0	2	0
ENSG00000077549.19	ENSG00000077549	chr1:19338775-19485539	CAPZB	protein_coding	16457	18909	15444	25258	23732	23019	12151	13367	12650	19079	56801	22329
ENSG00000077585.14	ENSG00000077585	chr1:236142505-236221865	GPR137B	protein_coding	658	733	556	343	323	354	663	759	644	317	1016	439
ENSG00000077616.11	ENSG00000077616	chr11:90131515-90192894	NAALAD2	protein_coding	0	0	0	0	0	0	0	0	0	0	1	0
ENSG00000077684.16	ENSG00000077684	chr4:128809700-128875224	JADE1	protein_coding	6888	7586	6415	2439	2319	2392	3523	3622	3302	1161	3577	1512
ENSG00000077713.19	ENSG00000077713	chrX:119399336-119454478	SLC25A43	protein_coding	2700	3109	2516	366	333	407	1622	1700	1689	244	964	514
ENSG00000077721.16	ENSG00000077721	chrX:119574536-119584425	UBE2A	protein_coding	9666	11068	8752	6708	6497	6614	6820	7275	6847	5071	16280	6962
ENSG00000077782.21	ENSG00000077782	chr8:38400215-38468834	FGFR1	protein_coding	1222	1421	1202	2272	2324	2099	1332	1404	1318	1998	6880	2682
ENSG00000077800.13	ENSG00000077800	chr7:73328161-73358637	FKBP6	protein_coding	0	0	2	0	0	1	0	0	0	0	0	0
ENSG00000077935.17	ENSG00000077935	chr22:45344063-45413619	SMC1B	protein_coding	0	0	0	0	0	0	0	0	0	0	0	0
ENSG00000077942.19	ENSG00000077942	chr22:45502238-45601135	FBLN1	protein_coding	27317	32637	28470	57480	58833	56306	13045	14602	12898	23969	77193	30053
ENSG00000077943.8	ENSG00000077943	chr10:15513954-15719922	ITGA8	protein_coding	0	0	0	0	0	0	0	0	0	0	0	0
ENSG00000077984.6	ENSG00000077984	chr20:24949269-24959928	CST7	protein_coding	0	0	0	2	1	3	0	3	1	5	8	4
ENSG00000078018.20	ENSG00000078018	chr2:209424058-209734118	MAP2	protein_coding	146	164	123	21	12	22	46	54	50	11	43	11
ENSG00000078043.16	ENSG00000078043	chr18:46803218-46920148	PIAS2	protein_coding	2560	3085	2407	199	197	229	1476	1490	1460	169	507	269
ENSG00000078053.17	ENSG00000078053	chr7:38383704-38631420	AMPH	protein_coding	0	0	2	2	0	0	0	0	0	0	0	1
ENSG00000078061.13	ENSG00000078061	chrX:47561100-47571900	ARAF	protein_coding	10042	11924	9723	20834	21663	20698	6982	7725	7408	10996	35142	14156
ENSG00000078070.13	ENSG00000078070	chr3:183015218-183116075	MCCC1	protein_coding	1653	1789	1695	525	542	624	853	852	744	324	932	377
ENSG00000078081.8	ENSG00000078081	chr3:183122215-183163839	LAMP3	protein_coding	762	831	635	227	210	215	680	829	688	182	777	364
ENSG00000078098.14	ENSG00000078098	chr2:162173723-162245151	FAP	protein_coding	38	54	38	1	0	2	73	54	33	1	1	5
ENSG00000078114.19	ENSG00000078114	chr10:20779973-21293011	NEBL	protein_coding	97	95	102	7	11	8	19	17	17	0	5	0
ENSG00000078124.12	ENSG00000078124	chr11:76860867-77026797	ACER3	protein_coding	2268	2665	2095	210	225	224	2022	2003	1874	198	634	331
ENSG00000078140.14	ENSG00000078140	chr4:39698109-39782792	UBE2K	protein_coding	7977	9171	7295	1944	1764	1922	5661	6036	5628	1865	5371	2455
ENSG00000078142.13	ENSG00000078142	chr18:41955234-42087830	PIK3C3	protein_coding	2615	2981	2412	91	80	106	2132	2199	2074	97	286	168
ENSG00000078177.14	ENSG00000078177	chr4:40056850-40158252	N4BP2	protein_coding	1243	1294	1053	20	18	7	694	773	722	15	34	43
ENSG00000078237.7	ENSG00000078237	chr12:4307763-4360028	TIGAR	protein_coding	2555	2913	2530	433	361	428	1937	1940	1825	389	1116	534
ENSG00000078246.17	ENSG00000078246	chr12:2890887-2941138	TULP3	protein_coding	3143	3639	2904	1555	1504	1708	2213	2502	2326	1261	4224	1794
ENSG00000078269.15	ENSG00000078269	chr6:157981863-158099176	SYNJ2	protein_coding	2393	2794	2311	919	875	854	2036	2157	2003	857	2715	1322
ENSG00000078295.17	ENSG00000078295	chr5:7396138-7830081	ADCY2	protein_coding	0	0	0	1	0	0	0	0	0	0	0	0
ENSG00000078304.19	ENSG00000078304	chr14:101761798-101927989	PPP2R5C	protein_coding	9596	11138	9059	944	912	1059	6399	6812	6425	726	2265	1067
ENSG00000078319.10	ENSG00000078319	chr7:100319222-100336124	PMS2P1	transcribed_unprocessed_pseudogene	995	1170	969	773	754	818	420	489	414	279	891	430
ENSG00000078328.22	ENSG00000078328	chr16:5239802-7713340	RBFOX1	protein_coding	3	2	1	1	2	4	3	0	0	0	9	1
ENSG00000078369.18	ENSG00000078369	chr1:1785285-1891117	GNB1	protein_coding	42114	48601	39611	36002	34189	35517	30609	33109	31625	24834	82770	33617
ENSG00000078399.19	ENSG00000078399	chr7:27162438-27175180	HOXA9	protein_coding	217	236	219	40	40	54	140	187	177	44	147	58
ENSG00000078401.7	ENSG00000078401	chr6:12290361-12297194	EDN1	protein_coding	1700	1600	1306	423	342	355	654	776	751	229	823	345
ENSG00000078403.17	ENSG00000078403	chr10:21524646-21743630	MLLT10	protein_coding	2571	2851	2223	491	541	485	1364	1437	1322	240	713	378
ENSG00000078487.17	ENSG00000078487	chr7:100400853-100428792	ZCWPW1	protein_coding	76	67	66	33	27	30	32	43	36	10	42	19
ENSG00000078549.15	ENSG00000078549	chr7:31052308-31111479	ADCYAP1R1	protein_coding	5	1	0	4	4	2	5	2	5	13	18	8
ENSG00000078579.9	ENSG00000078579	chr8:16992181-17002345	FGF20	protein_coding	2	0	1	0	0	0	0	1	0	0	0	1
ENSG00000078589.13	ENSG00000078589	chrX:78945332-78963727	P2RY10	protein_coding	4	5	1	0	0	0	0	3	0	0	0	0
ENSG00000078596.11	ENSG00000078596	chrX:79360384-79367667	ITM2A	protein_coding	841	1027	850	344	337	392	386	367	322	183	536	219
ENSG00000078618.22	ENSG00000078618	chr1:51789220-51878937	NRDC	protein_coding	17863	19968	16839	1339	1116	1432	13576	14435	13117	1114	3500	1796
ENSG00000078668.14	ENSG00000078668	chr8:42391624-42405937	VDAC3	protein_coding	7663	8640	7375	2906	2825	2956	4794	4842	4550	1723	5523	2148
ENSG00000078674.18	ENSG00000078674	chr8:17922840-18027975	PCM1	protein_coding	5929	6524	5680	112	77	76	2712	2854	2683	70	141	126
ENSG00000078687.17	ENSG00000078687	chr17:77959240-78107396	TNRC6C	protein_coding	150	165	194	24	23	27	133	169	135	22	68	32
ENSG00000078699.22	ENSG00000078699	chr20:33490075-33650036	CBFA2T2	protein_coding	1428	1599	1374	772	712	762	726	735	760	401	1380	600
ENSG00000078725.13	ENSG00000078725	chr9:119153458-119369435	BRINP1	protein_coding	0	0	0	0	0	1	0	0	0	0	0	0
ENSG00000078747.16	ENSG00000078747	chr20:34363241-34511773	ITCH	protein_coding	6332	7123	5744	226	198	238	5111	5198	4907	188	627	393
ENSG00000078795.17	ENSG00000078795	chr5:137888289-137942747	PKD2L2	protein_coding	5	7	2	0	0	2	3	4	2	0	4	0
ENSG00000078804.13	ENSG00000078804	chr20:34704339-34713439	TP53INP2	protein_coding	461	558	382	634	632	633	358	412	413	451	1623	634
ENSG00000078808.19	ENSG00000078808	chr1:1216909-1232067	SDF4	protein_coding	11519	13999	12115	31034	30972	29400	8101	8689	7793	15962	50734	20495
ENSG00000078814.17	ENSG00000078814	chr20:34975403-35002403	MYH7B	protein_coding	6	4	3	2	7	6	1	3	2	0	3	2
ENSG00000078898.7	ENSG00000078898	chr20:33007704-33023703	BPIFB2	protein_coding	0	0	0	0	0	0	0	0	0	0	0	0
ENSG00000078900.15	ENSG00000078900	chr1:3652516-3735600	TP73	protein_coding	22	37	35	47	49	59	32	44	34	60	192	85
ENSG00000078902.16	ENSG00000078902	chr11:1274371-1309654	TOLLIP	protein_coding	2710	3066	2644	7166	7309	6434	2009	2178	1967	4332	13646	5839
ENSG00000078967.13	ENSG00000078967	chr7:43926436-43956136	UBE2D4	protein_coding	3825	4307	3557	1678	1742	1665	2107	1964	2035	894	2930	1434
ENSG00000079101.16	ENSG00000079101	chr18:596988-650228	CLUL1	protein_coding	1	0	0	0	0	0	0	0	0	0	0	0
ENSG00000079102.16	ENSG00000079102	chr8:91954967-92103286	RUNX1T1	protein_coding	0	0	0	0	0	0	0	0	1	0	1	0
ENSG00000079112.10	ENSG00000079112	chr8:94127162-94217303	CDH17	protein_coding	1	0	0	2	0	0	3	2	0	0	0	0
ENSG00000079134.12	ENSG00000079134	chr18:214630-268050	THOC1	protein_coding	3298	3644	3125	127	110	109	1907	1934	1871	75	233	173
ENSG00000079150.18	ENSG00000079150	chr2:178463664-178478600	FKBP7	protein_coding	751	912	725	139	125	142	266	265	255	53	180	81
ENSG00000079156.17	ENSG00000079156	chr2:178194481-178402893	OSBPL6	protein_coding	123	144	127	21	23	22	202	229	211	41	135	51
ENSG00000079215.14	ENSG00000079215	chr5:36606355-36688334	SLC1A3	protein_coding	7383	8432	6311	588	522	583	4742	4610	4609	437	1309	621
ENSG00000079246.16	ENSG00000079246	chr2:216107464-216206303	XRCC5	protein_coding	35769	40141	34010	3836	3277	3990	23955	25276	23046	3085	9324	4243
ENSG00000079257.8	ENSG00000079257	chr3:158645822-158672648	LXN	protein_coding	1192	1472	1250	156	175	177	847	894	844	88	379	171
ENSG00000079263.19	ENSG00000079263	chr2:230203624-230313215	SP140	protein_coding	0	0	1	1	0	0	23	14	10	7	13	5
ENSG00000079277.22	ENSG00000079277	chr1:46557407-46604294	MKNK1	protein_coding	1906	2196	1729	1935	1910	1926	1661	1726	1621	1621	4904	1987
ENSG00000079308.19	ENSG00000079308	chr2:217799588-218033982	TNS1	protein_coding	5094	6527	5102	3269	3148	3131	4663	5226	4634	3197	9781	3987
ENSG00000079313.15	ENSG00000079313	chr19:1815248-1848483	REXO1	protein_coding	2243	2540	2124	3595	3583	3305	1878	1833	1821	2389	7288	3048
ENSG00000079332.15	ENSG00000079332	chr10:70147289-70170523	SAR1A	protein_coding	9669	11021	9170	3360	3389	3601	6392	6758	6202	2522	8309	3426
ENSG00000079335.20	ENSG00000079335	chr1:100351698-100520277	CDC14A	protein_coding	498	540	372	30	37	33	265	264	288	22	76	31
ENSG00000079337.16	ENSG00000079337	chr12:47734363-47771040	RAPGEF3	protein_coding	133	148	155	353	353	337	641	734	702	1126	4518	1698
ENSG00000079385.23	ENSG00000079385	chr19:42507304-42561234	CEACAM1	protein_coding	4	1	4	3	0	1	32	43	38	30	97	32
ENSG00000079387.14	ENSG00000079387	chr12:48042897-48105834	SENP1	protein_coding	4974	5501	4320	389	325	382	2735	2708	2489	231	655	324
ENSG00000079393.20	ENSG00000079393	chr10:75094432-75109221	DUSP13	protein_coding	34	50	39	81	92	71	43	56	30	58	205	83
ENSG00000079432.7	ENSG00000079432	chr19:42268537-42295797	CIC	protein_coding	4601	5483	4224	6318	6024	5328	2736	2867	2767	3036	9870	4051
ENSG00000079435.10	ENSG00000079435	chr19:42401514-42427388	LIPE	protein_coding	6	8	3	14	10	10	0	3	5	1	10	5
ENSG00000079459.13	ENSG00000079459	chr8:11795573-11839304	FDFT1	protein_coding	12367	14580	12708	16641	16666	17620	9672	10896	9878	13350	44176	17068
ENSG00000079462.8	ENSG00000079462	chr19:42297033-42303546	PAFAH1B3	protein_coding	1770	2158	1965	5906	6473	6219	849	983	906	2258	7756	3278
ENSG00000079482.13	ENSG00000079482	chrX:68042344-68433913	OPHN1	protein_coding	749	805	764	93	85	119	577	670	550	74	235	119
ENSG00000079557.5	ENSG00000079557	chr4:73481745-73504001	AFM	protein_coding	0	0	0	0	0	0	1	0	0	0	0	0
ENSG00000079616.13	ENSG00000079616	chr16:29790719-29805384	KIF22	protein_coding	8572	9822	8563	20353	20293	19207	4230	4615	4437	9257	27498	11081
ENSG00000079689.14	ENSG00000079689	chr6:25652201-25701783	SCGN	protein_coding	0	0	0	0	2	0	0	0	0	0	0	0
ENSG00000079691.18	ENSG00000079691	chr6:25279078-25620530	CARMIL1	protein_coding	6090	6992	5702	520	471	687	3898	4322	3838	447	1359	668
ENSG00000079739.17	ENSG00000079739	chr1:63593411-63660245	PGM1	protein_coding	7692	8844	7591	8749	8391	8842	5996	6406	5999	6347	21254	8723
ENSG00000079785.16	ENSG00000079785	chr2:15591178-15634346	DDX1	protein_coding	16223	18387	15806	882	773	961	11158	11188	10312	778	2060	1116
ENSG00000079805.18	ENSG00000079805	chr19:10718079-10833488	DNM2	protein_coding	9849	11097	9762	19909	18688	17562	7264	7665	6952	11742	37315	14799
ENSG00000079819.19	ENSG00000079819	chr6:130839347-131063322	EPB41L2	protein_coding	6828	7639	5983	540	429	530	6478	6396	6054	648	1919	947
ENSG00000079841.18	ENSG00000079841	chr6:71886703-72403143	RIMS1	protein_coding	114	154	138	6	6	3	43	35	46	2	17	7
ENSG00000079931.15	ENSG00000079931	chr6:132296055-132401475	MOXD1	protein_coding	51	43	34	7	8	3	7	11	12	2	4	0
ENSG00000079950.14	ENSG00000079950	chr6:132445867-132513198	STX7	protein_coding	4109	4604	4023	613	525	670	2087	2227	2168	393	1193	592
ENSG00000079974.18	ENSG00000079974	chr22:50767501-50783662	RABL2B	protein_coding	607	765	612	751	782	790	305	331	317	342	1090	462
ENSG00000079999.14	ENSG00000079999	chr19:10486125-10503558	KEAP1	protein_coding	8502	9677	8864	21430	21404	19409	5555	5939	5518	10743	33937	14353
ENSG00000080007.8	ENSG00000080007	chr6:73395134-73417566	DDX43	protein_coding	0	0	0	0	0	0	0	0	1	0	0	0
ENSG00000080031.10	ENSG00000080031	chr19:55181247-55209506	PTPRH	protein_coding	19	16	16	19	27	19	75	102	57	121	458	161
ENSG00000080166.16	ENSG00000080166	chr13:94436811-94479682	DCT	protein_coding	4	4	5	0	2	0	1	0	0	0	0	0
ENSG00000080189.15	ENSG00000080189	chr20:46345980-46364458	SLC35C2	protein_coding	3000	3462	3169	6303	7102	6510	2533	2838	2516	4220	12978	5397
ENSG00000080200.10	ENSG00000080200	chr3:97822011-97941306	CRYBG3	protein_coding	1473	1605	1323	28	11	20	872	848	804	15	46	44
ENSG00000080224.17	ENSG00000080224	chr3:96814581-97752460	EPHA6	protein_coding	104	125	108	67	69	75	53	78	47	30	114	67
ENSG00000080293.10	ENSG00000080293	chr2:119439843-119525301	SCTR	protein_coding	0	0	0	0	0	0	0	0	0	0	0	0
ENSG00000080298.15	ENSG00000080298	chr9:3218297-3526004	RFX3	protein_coding	689	720	629	47	39	52	358	377	394	35	129	63
ENSG00000080345.18	ENSG00000080345	chr2:151409883-151508004	RIF1	protein_coding	12033	13635	11085	147	104	86	6030	6307	5918	94	240	244
ENSG00000080371.6	ENSG00000080371	chr12:71754863-71800286	RAB21	protein_coding	6457	7246	5801	1174	1064	1215	5300	5134	5093	1320	3966	1766
ENSG00000080493.18	ENSG00000080493	chr4:71062667-71572087	SLC4A4	protein_coding	1	3	2	0	0	0	2	1	2	2	2	0
ENSG00000080503.24	ENSG00000080503	chr9:1980290-2193624	SMARCA2	protein_coding	9941	11700	9323	582	503	685	6012	6312	5915	565	1540	823
ENSG00000080511.5	ENSG00000080511	chr19:10013249-10022279	RDH8	protein_coding	2	2	0	1	0	0	1	3	3	2	16	7
ENSG00000080546.13	ENSG00000080546	chr6:108986437-109094819	SESN1	protein_coding	1539	1708	1462	206	201	243	563	621	506	72	229	95
ENSG00000080561.14	ENSG00000080561	chrX:107825755-107931637	MID2	protein_coding	2017	2232	1853	536	484	529	1325	1415	1363	411	1370	552
ENSG00000080572.13	ENSG00000080572	chrX:107206611-107244247	DNAAF6	protein_coding	0	1	1	0	0	0	0	0	0	0	0	0
ENSG00000080573.7	ENSG00000080573	chr19:9959561-10010504	COL5A3	protein_coding	76	69	60	100	77	37	253	360	236	221	772	271
ENSG00000080603.17	ENSG00000080603	chr16:30699171-30741409	SRCAP	protein_coding	16208	18258	14371	13686	12480	13105	8305	8595	8630	6752	20311	8483
ENSG00000080608.10	ENSG00000080608	chr9:2720469-2844095	PUM3	protein_coding	7760	8564	6986	339	281	367	6037	6213	5759	303	854	577
ENSG00000080618.17	ENSG00000080618	chr13:46053186-46087820	CPB2	protein_coding	0	0	0	0	0	0	0	0	0	0	0	0
ENSG00000080644.16	ENSG00000080644	chr15:78593052-78621295	CHRNA3	protein_coding	0	0	0	1	0	0	1	0	0	0	0	0
ENSG00000080709.16	ENSG00000080709	chr5:114055926-114496500	KCNN2	protein_coding	0	0	1	0	0	0	0	0	0	0	1	0
ENSG00000080802.19	ENSG00000080802	chr7:135361795-135510127	CNOT4	protein_coding	2969	3240	2525	457	365	494	1864	1725	1755	318	1027	469
ENSG00000080815.19	ENSG00000080815	chr14:73136418-73223691	PSEN1	protein_coding	4834	5603	4739	1475	1304	1614	3579	3772	3272	1145	3629	1527
ENSG00000080819.9	ENSG00000080819	chr3:98579446-98593648	CPOX	protein_coding	1825	2133	1912	751	704	730	1350	1265	1182	587	1919	793
ENSG00000080822.17	ENSG00000080822	chr3:98500840-98523066	CLDND1	protein_coding	3751	4232	3270	354	398	409	3293	3277	3214	355	1031	535
ENSG00000080823.23	ENSG00000080823	chr14:102224500-102305190	MOK	protein_coding	397	526	422	331	352	315	710	688	605	462	1302	567
ENSG00000080824.19	ENSG00000080824	chr14:102080742-102139502	HSP90AA1	protein_coding	231244	253147	218357	5784	4638	4852	206701	202344	187058	6178	14372	11813
ENSG00000080839.12	ENSG00000080839	chr20:36996349-37095784	RBL1	protein_coding	2661	3039	2565	103	85	95	1485	1496	1411	72	145	84
ENSG00000080845.18	ENSG00000080845	chr20:36306336-36528637	DLGAP4	protein_coding	3452	3884	2919	4515	4177	4223	4968	5655	5543	6236	21482	8149
ENSG00000080854.16	ENSG00000080854	chr11:133896438-133956968	IGSF9B	protein_coding	1	0	1	0	1	0	2	3	0	1	5	4
ENSG00000080910.13	ENSG00000080910	chr1:196943738-196959622	CFHR2	protein_coding	0	0	0	0	0	0	0	0	0	0	0	0
ENSG00000080947.15	ENSG00000080947	chr1:16467436-16499257	CROCCP3	transcribed_unprocessed_pseudogene	45	71	56	8	6	9	30	45	38	7	18	11
ENSG00000080986.13	ENSG00000080986	chr18:2571557-2616635	NDC80	protein_coding	3569	3898	3526	156	162	145	1659	1813	1636	97	241	153
ENSG00000081014.11	ENSG00000081014	chr15:50908672-51005895	AP4E1	protein_coding	2987	3339	2902	93	65	89	1968	1949	1810	61	153	128
ENSG00000081019.13	ENSG00000081019	chr1:113761832-113812378	RSBN1	protein_coding	1247	1448	1167	87	87	88	761	699	726	56	182	79
ENSG00000081026.19	ENSG00000081026	chr1:113390515-113685923	MAGI3	protein_coding	1721	2032	1718	160	145	158	1187	1323	1223	139	418	216
ENSG00000081041.9	ENSG00000081041	chr4:74097040-74099195	CXCL2	protein_coding	231	214	189	50	68	44	628	703	689	200	817	362
ENSG00000081051.8	ENSG00000081051	chr4:73431138-73456174	AFP	protein_coding	3	3	3	1	0	4	3	0	5	6	4	1
ENSG00000081052.13	ENSG00000081052	chr2:227002714-227164453	COL4A4	protein_coding	2612	2885	2582	335	295	281	1144	1190	1111	225	544	264
ENSG00000081059.20	ENSG00000081059	chr5:134114681-134148229	TCF7	protein_coding	60	47	54	75	53	84	56	88	78	75	244	87
ENSG00000081087.15	ENSG00000081087	chr6:108041409-108165854	OSTM1	protein_coding	3167	3647	3137	120	101	126	3004	3054	2887	136	307	261
ENSG00000081138.14	ENSG00000081138	chr18:65750252-65890337	CDH7	protein_coding	0	0	0	0	1	0	0	0	0	0	0	0
ENSG00000081148.12	ENSG00000081148	chr3:101222546-101320575	IMPG2	protein_coding	1	3	1	0	0	0	2	0	3	0	0	0
ENSG00000081154.12	ENSG00000081154	chr3:101574180-101594465	PCNP	protein_coding	15420	17898	14998	1663	1654	1788	9290	9563	9066	960	3233	1798
ENSG00000081177.18	ENSG00000081177	chr14:69191511-69244020	EXD2	protein_coding	2679	2994	2525	1189	1179	1364	1382	1450	1322	697	2193	964
ENSG00000081181.8	ENSG00000081181	chr14:67619920-67651708	ARG2	protein_coding	1347	1555	1289	1314	1353	1460	2337	2595	2269	2397	7944	3206
ENSG00000081189.16	ENSG00000081189	chr5:88717117-88904257	MEF2C	protein_coding	208	223	184	14	8	23	36	44	35	2	19	5
ENSG00000081237.20	ENSG00000081237	chr1:198638457-198757476	PTPRC	protein_coding	1	3	2	0	0	0	0	0	3	0	1	0
ENSG00000081248.11	ENSG00000081248	chr1:201039512-201112451	CACNA1S	protein_coding	2	0	1	2	3	2	1	3	3	0	2	0
ENSG00000081277.13	ENSG00000081277	chr1:201283452-201332993	PKP1	protein_coding	2	8	2	1	5	4	1	3	3	1	7	8
ENSG00000081307.14	ENSG00000081307	chr3:132654446-132679794	UBA5	protein_coding	4497	4995	4391	303	329	413	3124	3116	2860	281	898	498
ENSG00000081320.11	ENSG00000081320	chr2:196133583-196176503	STK17B	protein_coding	1979	2245	1801	84	96	110	1302	1326	1322	79	200	120
ENSG00000081377.17	ENSG00000081377	chr9:96491337-96619843	CDC14B	protein_coding	2489	2907	2411	272	238	294	1584	1764	1640	159	721	348
ENSG00000081386.12	ENSG00000081386	chr9:96755865-96778056	ZNF510	protein_coding	972	1105	915	46	53	47	592	542	488	19	69	58
ENSG00000081479.15	ENSG00000081479	chr2:169127109-169362534	LRP2	protein_coding	44	56	56	2	3	3	4	13	4	0	5	1
ENSG00000081665.14	ENSG00000081665	chr19:19785839-19821751	ZNF506	protein_coding	0	2	1	0	0	0	0	1	0	0	0	0
ENSG00000081692.12	ENSG00000081692	chr1:227731189-227734816	JMJD4	protein_coding	1038	1215	1091	3676	3795	3436	702	822	787	2167	6901	2884
ENSG00000081721.12	ENSG00000081721	chr1:161749758-161757238	DUSP12	protein_coding	3938	4446	3770	1140	1131	1170	2861	3150	2936	1059	3321	1401
ENSG00000081760.17	ENSG00000081760	chr12:125065434-125143316	AACS	protein_coding	3024	3480	3072	4803	4530	4450	2385	2417	2298	3507	10101	4193
ENSG00000081791.9	ENSG00000081791	chr5:141923855-141942047	DELE1	protein_coding	2939	3341	2906	3974	3890	3939	1869	1960	1805	2069	7028	2792
ENSG00000081800.9	ENSG00000081800	chr7:123113531-123199972	SLC13A1	protein_coding	0	0	0	0	0	0	0	0	0	0	0	0
ENSG00000081803.16	ENSG00000081803	chr7:122318411-122886759	CADPS2	protein_coding	3	4	1	2	0	0	0	1	1	2	1	0
ENSG00000081818.4	ENSG00000081818	chr5:141121818-141125623	PCDHB4	protein_coding	7	3	6	1	2	0	5	4	3	0	0	0
ENSG00000081842.18	ENSG00000081842	chr5:140828550-140831224	PCDHA6	protein_coding	1	1	1	0	0	0	0	1	0	0	0	0
ENSG00000081853.15	ENSG00000081853	chr5:141338760-141343302	PCDHGA2	protein_coding	8	8	5	1	0	1	0	3	2	0	6	2
ENSG00000081870.12	ENSG00000081870	chr1:53916574-53945699	HSPB11	protein_coding	2537	2798	2192	1377	1306	1367	1515	1591	1486	891	2844	1235
ENSG00000081913.14	ENSG00000081913	chr18:62715541-62980433	PHLPP1	protein_coding	3690	4132	3319	1458	1328	1429	1845	1926	1865	761	2545	1149
ENSG00000081923.15	ENSG00000081923	chr18:57646426-57803315	ATP8B1	protein_coding	513	594	479	20	21	29	163	179	158	10	35	17
ENSG00000081985.13	ENSG00000081985	chr1:67307364-67398724	IL12RB2	protein_coding	9	10	11	1	3	0	8	10	7	0	3	1
ENSG00000082014.17	ENSG00000082014	chr7:151238828-151277896	SMARCD3	protein_coding	399	454	399	698	781	709	154	164	174	248	691	294
ENSG00000082068.9	ENSG00000082068	chr5:37379285-37753435	WDR70	protein_coding	4283	4736	4134	974	851	1021	2415	2587	2394	608	1924	899
ENSG00000082074.19	ENSG00000082074	chr5:39105252-39274528	FYB1	protein_coding	62	60	61	2	1	4	33	20	29	3	7	3
ENSG00000082126.18	ENSG00000082126	chr2:201647691-201698694	MPP4	protein_coding	0	0	0	1	2	0	1	0	3	3	2	3
ENSG00000082146.13	ENSG00000082146	chr2:201388002-201480846	STRADB	protein_coding	2029	2372	1932	487	539	596	960	1016	919	226	844	405
ENSG00000082153.18	ENSG00000082153	chr2:200810594-200827338	BZW1	protein_coding	19721	23113	19009	1066	948	1088	22099	24405	21843	1212	3988	2362
ENSG00000082175.15	ENSG00000082175	chr11:101029624-101129076	PGR	protein_coding	2	0	1	0	0	0	0	0	0	0	0	0
ENSG00000082196.21	ENSG00000082196	chr5:34017858-34043213	C1QTNF3	protein_coding	8	13	9	1	2	0	0	5	9	0	0	1
ENSG00000082212.13	ENSG00000082212	chr18:50879080-50954257	ME2	protein_coding	7209	8255	6458	593	569	670	5959	5941	5678	673	1874	856
ENSG00000082213.18	ENSG00000082213	chr5:31532287-31555053	C5orf22	protein_coding	6438	6989	5570	630	563	747	4258	4427	4175	499	1664	821
ENSG00000082258.13	ENSG00000082258	chr2:134918235-134959342	CCNT2	protein_coding	2995	3246	2672	61	59	69	2295	2354	2243	43	130	115
ENSG00000082269.17	ENSG00000082269	chr6:70413063-70561174	FAM135A	protein_coding	1544	1791	1468	45	38	43	1332	1399	1274	47	115	81
ENSG00000082293.13	ENSG00000082293	chr6:69867416-70212468	COL19A1	protein_coding	3	3	1	0	2	0	2	1	1	0	4	0
ENSG00000082397.17	ENSG00000082397	chr18:5392381-5630700	EPB41L3	protein_coding	104	111	129	11	9	6	71	75	70	2	16	18
ENSG00000082438.17	ENSG00000082438	chr2:164653624-164843679	COBLL1	protein_coding	4108	4560	3550	153	133	163	1543	1615	1545	60	215	135
ENSG00000082458.12	ENSG00000082458	chrX:70444835-70505490	DLG3	protein_coding	717	831	797	313	267	275	389	420	354	149	451	190
ENSG00000082482.14	ENSG00000082482	chr1:215005775-215237090	KCNK2	protein_coding	1	2	0	0	0	0	1	0	0	0	0	0
ENSG00000082497.12	ENSG00000082497	chr1:210232973-210246631	SERTAD4	protein_coding	3396	3424	2288	397	271	344	1498	1601	1489	204	650	329
ENSG00000082512.15	ENSG00000082512	chr1:211326615-211374946	TRAF5	protein_coding	2496	2902	2439	192	160	221	1624	1648	1598	135	469	268
ENSG00000082515.18	ENSG00000082515	chr5:154941073-154969411	MRPL22	protein_coding	3556	3886	3273	3572	3557	3526	2598	2659	2486	2515	8114	3213
ENSG00000082516.9	ENSG00000082516	chr5:154887411-154938211	GEMIN5	protein_coding	7396	8282	7065	931	664	919	4774	4741	4599	869	2313	1054
ENSG00000082556.14	ENSG00000082556	chr8:53225724-53251637	OPRK1	protein_coding	2	3	0	0	0	0	0	0	1	0	0	0
ENSG00000082641.16	ENSG00000082641	chr17:48048329-48061545	NFE2L1	protein_coding	13168	15423	13075	14623	13432	13597	9722	10248	9408	10236	29747	12027
ENSG00000082684.16	ENSG00000082684	chr3:122909082-123028605	SEMA5B	protein_coding	0	1	2	5	3	5	0	0	0	1	1	1
ENSG00000082701.17	ENSG00000082701	chr3:119821321-120094571	GSK3B	protein_coding	8944	9829	7627	2132	1831	1864	5636	6231	5881	2048	6388	2675
ENSG00000082781.12	ENSG00000082781	chr3:124761948-124901418	ITGB5	protein_coding	9901	11922	10995	19942	19758	19912	7132	7813	6967	11510	36458	14760
ENSG00000082805.20	ENSG00000082805	chr12:990609-1495933	ERC1	protein_coding	5878	6702	5465	425	311	419	3775	4096	3824	354	1066	536
ENSG00000082898.18	ENSG00000082898	chr2:61477689-61538741	XPO1	protein_coding	41065	46644	37890	1217	1173	1234	22879	22598	21250	909	2211	1592
ENSG00000082929.8	ENSG00000082929	chr4:5524569-5527801	LINC01587	lncRNA	0	0	0	0	0	0	0	0	0	0	0	0
ENSG00000082996.20	ENSG00000082996	chr3:149812770-149962139	RNF13	protein_coding	2178	2600	1958	101	100	106	1379	1543	1366	73	219	157
ENSG00000083067.23	ENSG00000083067	chr9:70529060-71446835	TRPM3	protein_coding	3	2	3	1	0	1	0	0	0	0	1	0
ENSG00000083093.10	ENSG00000083093	chr16:23603160-23641310	PALB2	protein_coding	2579	2887	2440	122	90	152	1472	1603	1526	74	259	144
ENSG00000083097.14	ENSG00000083097	chr6:83067666-83171350	DOP1A	protein_coding	988	972	936	19	12	10	445	473	409	14	23	22
ENSG00000083099.11	ENSG00000083099	chr6:89568144-89638749	LYRM2	protein_coding	3114	3501	2968	178	176	187	2069	2146	1946	102	295	150
ENSG00000083123.15	ENSG00000083123	chr6:80106647-80346270	BCKDHB	protein_coding	885	1048	878	199	193	196	317	317	325	74	322	147
ENSG00000083168.11	ENSG00000083168	chr8:41929479-42051994	KAT6A	protein_coding	4171	4858	3679	175	136	130	2323	2443	2334	119	322	182
ENSG00000083223.18	ENSG00000083223	chr9:86287733-86354454	TUT7	protein_coding	2193	2375	1946	69	47	68	1684	1891	1642	48	174	94
ENSG00000083290.20	ENSG00000083290	chr17:19770830-19867936	ULK2	protein_coding	948	1033	976	148	138	169	383	426	357	55	173	92
ENSG00000083307.12	ENSG00000083307	chr8:101492439-101669726	GRHL2	protein_coding	0	2	0	0	0	0	0	0	0	0	0	0
ENSG00000083312.17	ENSG00000083312	chr5:72816566-72916733	TNPO1	protein_coding	38362	41454	32419	1003	830	906	25603	26246	24482	845	2152	1540
ENSG00000083444.17	ENSG00000083444	chr1:11934205-11975538	PLOD1	protein_coding	14329	16500	13868	30151	29541	27702	15162	15964	14980	26892	81971	32479
ENSG00000083454.22	ENSG00000083454	chr17:3672199-3696216	P2RX5	protein_coding	7267	8562	7555	16586	17143	16284	5507	6215	5412	11500	35219	13689
ENSG00000083457.12	ENSG00000083457	chr17:3714628-3801188	ITGAE	protein_coding	2377	2646	2506	775	850	688	1743	1741	1667	564	1488	777
ENSG00000083520.15	ENSG00000083520	chr13:72752169-72782096	DIS3	protein_coding	6932	7763	5912	116	90	101	4871	5191	4730	143	293	245
ENSG00000083535.16	ENSG00000083535	chr13:72782133-73016461	PIBF1	protein_coding	1320	1469	1305	32	18	17	925	981	869	19	34	38
ENSG00000083544.16	ENSG00000083544	chr13:60396457-60573878	TDRD3	protein_coding	1866	2021	1841	91	80	102	949	961	924	65	182	99
ENSG00000083622.8	ENSG00000083622	chr7:117604791-117647415	AC000061.1	lncRNA	0	0	0	0	0	0	0	0	0	0	0	0
ENSG00000083635.8	ENSG00000083635	chr13:44939249-44989471	NUFIP1	protein_coding	1344	1474	1202	152	121	138	862	834	778	134	340	173
ENSG00000083642.19	ENSG00000083642	chr13:32586452-32778019	PDS5B	protein_coding	4300	4962	3986	92	70	86	2576	2665	2456	84	196	137
ENSG00000083720.13	ENSG00000083720	chr5:41730065-41870290	OXCT1	protein_coding	13240	15288	13647	1386	1228	1676	7572	7502	7043	1063	3130	1485
ENSG00000083750.13	ENSG00000083750	chrX:55717749-55758774	RRAGB	protein_coding	1543	1730	1413	402	343	411	852	871	817	222	699	334
ENSG00000083782.8	ENSG00000083782	chr12:90963682-91005026	EPYC	protein_coding	0	0	0	0	0	0	0	0	0	0	0	0
ENSG00000083799.18	ENSG00000083799	chr16:50742050-50801935	CYLD	protein_coding	3176	3579	2767	196	200	196	2604	2685	2480	189	577	309
ENSG00000083807.10	ENSG00000083807	chr19:58479512-58511992	SLC27A5	protein_coding	662	821	763	855	1066	842	352	417	342	404	1234	609
ENSG00000083812.12	ENSG00000083812	chr19:58467045-58474016	ZNF324	protein_coding	818	792	792	1599	1492	1369	585	676	586	961	3145	1263
ENSG00000083814.13	ENSG00000083814	chr19:57719751-57727624	ZNF671	protein_coding	0	0	0	1	0	0	0	0	0	0	1	0
ENSG00000083817.9	ENSG00000083817	chr19:57571566-57578098	ZNF416	protein_coding	470	516	466	297	314	293	249	326	249	170	587	274
ENSG00000083828.16	ENSG00000083828	chr19:57769655-57819720	ZNF586	protein_coding	628	743	650	214	210	234	384	397	383	121	403	195
ENSG00000083838.16	ENSG00000083838	chr19:58475764-58481230	ZNF446	protein_coding	221	223	206	508	505	484	137	146	144	247	804	309
ENSG00000083844.10	ENSG00000083844	chr19:57191500-57222846	ZNF264	protein_coding	1477	1600	1364	385	359	356	831	904	746	202	675	333
ENSG00000083845.9	ENSG00000083845	chr19:58386400-58394806	RPS5	protein_coding	50776	59632	51604	159961	167515	143407	33761	36617	33514	98445	288447	125030
ENSG00000083857.14	ENSG00000083857	chr4:186587794-186726722	FAT1	protein_coding	6130	6590	5183	246	194	284	4221	4271	3939	191	552	306
ENSG00000083896.13	ENSG00000083896	chr4:68310387-68350090	YTHDC1	protein_coding	5898	6450	4735	425	313	412	3157	3478	3122	240	773	429
ENSG00000083937.10	ENSG00000083937	chr3:87227271-87255556	CHMP2B	protein_coding	9974	11142	9211	702	728	717	6354	6559	6047	488	1561	868
ENSG00000084070.12	ENSG00000084070	chr1:40344850-40423326	SMAP2	protein_coding	2603	2851	2365	3582	3449	3313	1986	2229	2081	3002	9515	3698
ENSG00000084072.17	ENSG00000084072	chr1:39692182-39763914	PPIE	protein_coding	2838	3380	3107	6529	6414	6302	2025	2223	1961	3842	12248	5139
ENSG00000084073.10	ENSG00000084073	chr1:40258041-40294180	ZMPSTE24	protein_coding	6163	7182	5646	351	327	356	4623	4645	4421	287	817	399
ENSG00000084090.13	ENSG00000084090	chr2:96184859-96208402	STARD7	protein_coding	15922	18469	15662	12539	12343	13706	9241	9319	8786	7389	20939	8925
ENSG00000084092.7	ENSG00000084092	chr4:56963350-56977606	NOA1	protein_coding	2117	2590	2249	1084	998	1165	1184	1316	1171	621	2289	946
ENSG00000084093.19	ENSG00000084093	chr4:56907876-56966808	REST	protein_coding	3376	3884	3259	93	89	89	1814	1942	1773	56	143	123
ENSG00000084110.11	ENSG00000084110	chr12:95972662-95996365	HAL	protein_coding	3	0	2	4	0	0	3	3	2	0	1	2
ENSG00000084112.15	ENSG00000084112	chr12:108778272-108857590	SSH1	protein_coding	4810	5506	4366	1665	1416	1787	3192	3367	3134	1214	4014	1802
ENSG00000084207.18	ENSG00000084207	chr11:67583742-67586656	GSTP1	protein_coding	30806	35613	30838	124802	127542	117256	21004	22447	21041	61369	193441	81807
ENSG00000084234.18	ENSG00000084234	chr11:130068147-130144811	APLP2	protein_coding	26081	30414	26018	8569	7906	9619	20324	21558	19487	7746	23590	9993
ENSG00000084444.14	ENSG00000084444	chr12:13044381-13142521	FAM234B	protein_coding	894	975	942	541	511	562	661	702	606	422	1271	535
ENSG00000084453.16	ENSG00000084453	chr12:21264600-21419594	SLCO1A2	protein_coding	0	0	0	0	0	0	0	0	1	0	0	0
ENSG00000084463.8	ENSG00000084463	chr12:14784582-14803486	WBP11	protein_coding	12748	14055	10625	5126	4466	5092	9340	9800	9524	3799	12840	5373
ENSG00000084623.12	ENSG00000084623	chr1:32221077-32245397	EIF3I	protein_coding	20871	23463	20034	38002	36250	35755	16523	17955	16387	27981	89887	35866
ENSG00000084628.10	ENSG00000084628	chr1:31179745-31239887	NKAIN1	protein_coding	239	310	238	466	550	469	121	141	144	227	604	265
ENSG00000084636.18	ENSG00000084636	chr1:31652263-31704319	COL16A1	protein_coding	315	408	366	681	722	721	181	206	175	325	907	359
ENSG00000084652.16	ENSG00000084652	chr1:32179675-32198285	TXLNA	protein_coding	7769	9015	7767	6740	6655	6680	6273	6737	6264	5976	18701	7448
ENSG00000084674.15	ENSG00000084674	chr2:21001429-21044073	APOB	protein_coding	0	0	0	0	1	0	1	0	0	0	0	0
ENSG00000084676.15	ENSG00000084676	chr2:24491914-24770702	NCOA1	protein_coding	2168	2429	1849	123	108	166	1185	1221	1211	110	322	195
ENSG00000084693.16	ENSG00000084693	chr2:27042364-27070471	AGBL5	protein_coding	6227	7150	5721	7411	7295	7333	2841	3084	2982	2870	9019	3869
ENSG00000084710.14	ENSG00000084710	chr2:25042076-25159135	EFR3B	protein_coding	342	376	372	286	247	290	207	211	200	178	606	268
ENSG00000084731.15	ENSG00000084731	chr2:25926598-25982749	KIF3C	protein_coding	709	763	710	819	832	845	372	368	403	344	1231	490
ENSG00000084733.11	ENSG00000084733	chr2:26034084-26137454	RAB10	protein_coding	15850	18723	14741	3307	3119	3060	9953	10176	9683	2545	8030	3681
ENSG00000084734.9	ENSG00000084734	chr2:27496839-27523684	GCKR	protein_coding	0	1	1	0	2	1	1	2	2	1	12	2
ENSG00000084754.12	ENSG00000084754	chr2:26190635-26244672	HADHA	protein_coding	14841	17285	15398	9141	8603	9497	10828	10743	9681	7578	20762	8373
ENSG00000084764.12	ENSG00000084764	chr2:26970637-27027219	MAPRE3	protein_coding	946	1072	875	1997	1918	1877	980	1134	1048	1850	6122	2481
ENSG00000084774.14	ENSG00000084774	chr2:27217369-27243943	CAD	protein_coding	15869	18135	15280	10195	9181	8784	9295	9463	8937	7444	18282	7846
ENSG00000085063.17	ENSG00000085063	chr11:33703010-33736479	CD59	protein_coding	21409	25230	22181	12926	12679	13835	18359	20469	17892	11263	33047	14373
ENSG00000085117.12	ENSG00000085117	chr11:44564427-44620358	CD82	protein_coding	1095	1263	1206	2803	3004	3037	301	378	330	846	2418	1071
ENSG00000085185.15	ENSG00000085185	chrX:129981107-130058083	BCORL1	protein_coding	1894	2135	1639	1422	1364	1388	1136	1206	1185	998	2849	1105
ENSG00000085224.23	ENSG00000085224	chrX:77504880-77786233	ATRX	protein_coding	8476	9596	7928	113	91	89	3598	3949	3577	87	195	209
ENSG00000085231.14	ENSG00000085231	chr5:69350984-69355953	AK6	protein_coding	2550	2894	2335	153	192	158	2562	2657	2255	213	592	329
ENSG00000085265.11	ENSG00000085265	chr9:134903232-134917912	FCN1	protein_coding	0	2	4	0	0	0	0	1	1	0	0	0
ENSG00000085274.16	ENSG00000085274	chr3:169773396-169789716	MYNN	protein_coding	1389	1582	1347	30	26	32	907	951	880	28	64	47
ENSG00000085276.19	ENSG00000085276	chr3:169083499-169663775	MECOM	protein_coding	1009	1168	978	35	36	26	810	1004	875	49	96	64
ENSG00000085365.18	ENSG00000085365	chr5:78360611-78480739	SCAMP1	protein_coding	4765	5676	4728	186	195	183	2756	2942	2818	112	356	228
ENSG00000085377.15	ENSG00000085377	chr6:105273218-105454062	PREP	protein_coding	5049	5566	4664	3113	2750	2959	2885	3082	2847	1863	6108	2578
ENSG00000085382.12	ENSG00000085382	chr6:104728094-104859919	HACE1	protein_coding	1155	1297	1159	31	36	38	637	700	579	27	69	52
ENSG00000085415.16	ENSG00000085415	chr18:12947133-12987536	SEH1L	protein_coding	9515	10609	8777	1814	1688	1791	5844	6006	5696	1418	4233	1866
ENSG00000085433.16	ENSG00000085433	chr1:108970214-109042113	WDR47	protein_coding	1464	1631	1279	58	50	58	948	1010	966	55	103	101
ENSG00000085449.15	ENSG00000085449	chr2:223855716-223945357	WDFY1	protein_coding	5129	5834	4969	295	264	296	2489	2645	2633	190	579	328
ENSG00000085465.13	ENSG00000085465	chr1:111414319-111427735	OVGP1	protein_coding	67	82	67	49	43	48	27	30	28	33	82	48
ENSG00000085491.17	ENSG00000085491	chr1:108134043-108199925	SLC25A24	protein_coding	5534	6137	5041	248	241	258	4118	4273	4093	212	611	417
ENSG00000085511.20	ENSG00000085511	chr6:161022194-161117385	MAP3K4	protein_coding	2341	2740	2236	149	109	155	1435	1514	1411	89	308	155
ENSG00000085514.16	ENSG00000085514	chr7:100373458-100400096	PILRA	protein_coding	13	24	11	9	10	5	6	8	10	4	9	4
ENSG00000085552.17	ENSG00000085552	chr1:159927039-159945613	IGSF9	protein_coding	1	1	0	0	0	0	0	0	0	0	0	0
ENSG00000085563.15	ENSG00000085563	chr7:87503017-87713323	ABCB1	protein_coding	836	802	747	24	14	24	446	398	398	24	73	37
ENSG00000085644.14	ENSG00000085644	chr16:3134923-3142804	ZNF213	protein_coding	1608	1824	1495	3570	3581	3438	895	960	925	1586	5436	2318
ENSG00000085662.14	ENSG00000085662	chr7:134442356-134459252	AKR1B1	protein_coding	29647	34124	27646	77487	76451	66922	16907	18586	16550	38186	121364	49978
ENSG00000085719.13	ENSG00000085719	chr8:86514435-86561498	CPNE3	protein_coding	9406	10672	9014	491	478	556	5258	5444	5034	397	994	587
ENSG00000085721.13	ENSG00000085721	chr16:15060033-15094311	RRN3	protein_coding	6429	6977	5733	512	466	546	3932	3974	3779	371	1118	580
ENSG00000085733.16	ENSG00000085733	chr11:70398489-70436584	CTTN	protein_coding	12883	14862	13391	8066	7245	8278	11214	12149	11403	7120	21868	9518
ENSG00000085741.13	ENSG00000085741	chr11:76186325-76210736	WNT11	protein_coding	126	130	122	313	315	300	51	63	67	103	419	205
ENSG00000085760.15	ENSG00000085760	chr2:55236595-55269347	MTIF2	protein_coding	4564	5038	4623	235	166	216	2810	2634	2413	146	336	223
ENSG00000085788.14	ENSG00000085788	chr8:38231484-38262836	DDHD2	protein_coding	3076	3545	2899	402	410	453	1648	1734	1609	276	919	417
ENSG00000085831.15	ENSG00000085831	chr1:51287258-51345116	TTC39A	protein_coding	202	219	181	237	244	251	166	182	185	195	573	253
ENSG00000085832.17	ENSG00000085832	chr1:51354263-51519266	EPS15	protein_coding	4633	5217	4144	253	244	255	3273	3446	3274	208	668	377
ENSG00000085840.13	ENSG00000085840	chr1:52372829-52404423	ORC1	protein_coding	3832	4328	3586	2197	1927	2155	2324	2551	2383	1430	4523	2002
ENSG00000085871.9	ENSG00000085871	chr4:139665768-139740745	MGST2	protein_coding	1977	2288	1879	2855	2859	2977	1292	1499	1320	2190	6366	2475
ENSG00000085872.15	ENSG00000085872	chr19:16517894-16542437	CHERP	protein_coding	9150	10382	7844	9426	8604	8364	6434	6803	6973	6377	20329	8364
ENSG00000085978.22	ENSG00000085978	chr2:233210051-233295674	ATG16L1	protein_coding	3134	3572	3103	2417	2381	2388	2478	2535	2348	1955	6081	2452
ENSG00000085982.14	ENSG00000085982	chr2:233475520-233566782	USP40	protein_coding	2720	3068	2616	493	419	500	1260	1246	1165	213	642	293
ENSG00000085998.14	ENSG00000085998	chr1:46188682-46198434	POMGNT1	protein_coding	6930	8434	7163	15337	16719	15168	5896	6771	5975	9258	30485	12827
ENSG00000085999.13	ENSG00000085999	chr1:46246461-46274717	RAD54L	protein_coding	2447	2984	2418	3156	3167	3151	1303	1464	1368	1710	5635	2268
ENSG00000086015.22	ENSG00000086015	chr1:45786987-46036122	MAST2	protein_coding	7061	8385	6762	10483	10561	9895	4792	5208	4677	5861	19533	7867
ENSG00000086061.16	ENSG00000086061	chr9:33025273-33039907	DNAJA1	protein_coding	38765	43062	36128	5055	4405	4928	35110	32986	30891	5561	14488	6745
ENSG00000086062.13	ENSG00000086062	chr9:33104082-33167356	B4GALT1	protein_coding	35618	43524	35448	36270	36995	38885	24629	26824	25348	26018	84611	34142
ENSG00000086065.14	ENSG00000086065	chr9:33264879-33282070	CHMP5	protein_coding	7000	8135	7251	962	823	975	5814	6045	5625	669	2294	1090
ENSG00000086102.19	ENSG00000086102	chr9:33290516-33371157	NFX1	protein_coding	7305	8482	7205	1181	1118	1414	3752	3842	3686	723	2287	1053
ENSG00000086159.13	ENSG00000086159	chr12:49967239-49977139	AQP6	protein_coding	28	22	14	29	17	28	4	2	4	9	7	1
ENSG00000086189.10	ENSG00000086189	chr5:62347284-62403939	DIMT1	protein_coding	1741	1966	1602	1028	927	1026	1375	1477	1382	922	2922	1297
ENSG00000086200.17	ENSG00000086200	chr5:62403972-62628582	IPO11	protein_coding	3436	3993	3208	107	130	128	2283	2315	2099	100	251	155
ENSG00000086205.18	ENSG00000086205	chr11:49145092-49208638	FOLH1	protein_coding	543	708	639	55	62	64	247	296	237	24	73	35
ENSG00000086232.13	ENSG00000086232	chr7:6022247-6059175	EIF2AK1	protein_coding	28452	32767	26562	13924	12475	15091	13344	14267	13554	7336	23452	10226
ENSG00000086288.12	ENSG00000086288	chr7:37848597-37900397	NME8	protein_coding	0	0	0	0	0	0	0	0	0	0	0	0
ENSG00000086289.12	ENSG00000086289	chr7:37920640-37951936	EPDR1	protein_coding	4496	5313	4546	3120	2992	3339	3809	3976	3696	2747	8437	3709
ENSG00000086300.16	ENSG00000086300	chr7:26291862-26374383	SNX10	protein_coding	1623	1892	1522	45	57	46	1310	1320	1272	59	141	109
ENSG00000086475.15	ENSG00000086475	chr10:13317428-13348298	SEPHS1	protein_coding	6125	7259	6229	5111	4957	4950	4069	4304	4089	3529	10815	4705
ENSG00000086504.17	ENSG00000086504	chr16:366969-370538	MRPL28	protein_coding	6610	7672	6547	26201	25609	23793	4721	5311	4790	15487	47889	20016
ENSG00000086506.3	ENSG00000086506	chr16:180459-181179	HBQ1	protein_coding	0	0	0	0	0	0	0	0	0	0	1	0
ENSG00000086544.3	ENSG00000086544	chr19:40717112-40740855	ITPKC	protein_coding	859	920	932	2005	1896	1873	916	972	871	1816	5775	2499
ENSG00000086548.9	ENSG00000086548	chr19:41750977-41772211	CEACAM6	protein_coding	0	0	1	0	0	0	0	0	0	0	0	0
ENSG00000086570.12	ENSG00000086570	chr5:151504093-151568944	FAT2	protein_coding	1	0	0	1	0	0	0	0	0	0	0	0
ENSG00000086589.12	ENSG00000086589	chr5:150690792-150701062	RBM22	protein_coding	6012	6569	4949	3312	2959	3253	4161	4330	4211	2787	8837	3693
ENSG00000086598.11	ENSG00000086598	chr12:123585562-123598582	TMED2	protein_coding	20122	23295	18569	6252	5797	6956	14699	14574	13838	4472	15460	6453
ENSG00000086619.14	ENSG00000086619	chr1:236215101-236281958	ERO1B	protein_coding	733	804	675	43	43	39	817	865	777	44	194	92
ENSG00000086666.19	ENSG00000086666	chr15:80059568-80138393	ZFAND6	protein_coding	4157	4691	3859	968	891	1066	3270	3565	3372	858	2759	1338
ENSG00000086696.11	ENSG00000086696	chr16:82035004-82098534	HSD17B2	protein_coding	2	0	0	2	0	0	12	17	12	18	79	20
ENSG00000086712.13	ENSG00000086712	chrX:16786432-16844340	TXLNG	protein_coding	9301	10329	7725	391	345	376	5835	6029	5644	277	812	520
ENSG00000086717.18	ENSG00000086717	chrX:18675909-18827921	PPEF1	protein_coding	117	151	146	13	14	15	140	172	143	17	58	17
ENSG00000086730.17	ENSG00000086730	chr7:74199652-74229834	LAT2	protein_coding	45	41	38	87	65	105	110	152	135	201	726	270
ENSG00000086758.16	ENSG00000086758	chrX:53532096-53686728	HUWE1	protein_coding	77121	87420	70493	9005	6973	8857	41943	43962	41145	5553	15955	7417
ENSG00000086827.9	ENSG00000086827	chr11:113733187-113773735	ZW10	protein_coding	3222	3584	2970	277	224	240	2261	2255	2066	252	646	323
ENSG00000086848.15	ENSG00000086848	chr11:111782195-111871581	ALG9	protein_coding	2595	2882	2395	1395	1303	1449	1400	1441	1343	902	2799	1126
ENSG00000086967.10	ENSG00000086967	chr19:50432892-50466321	MYBPC2	protein_coding	3	3	5	5	5	5	1	1	3	0	1	0
ENSG00000086991.13	ENSG00000086991	chr11:89324353-89498187	NOX4	protein_coding	6	2	1	0	0	0	3	0	0	0	0	0
ENSG00000087008.16	MMP1	chr4:8366282-8440723	ACOX3	protein_coding	688	840	679	1171	1138	1140	476	526	482	691	2198	885
ENSG00000087053.20	ENSG00000087053	chr11:95821766-95925315	MTMR2	protein_coding	10059	11309	9248	539	522	617	7138	7448	6830	468	1420	801
ENSG00000087074.8	ENSG00000087074	chr19:48872421-48876058	PPP1R15A	protein_coding	5019	5464	3153	7176	6965	4259	6263	7031	6596	7877	24053	10262
ENSG00000087076.9	ENSG00000087076	chr19:48813018-48836510	HSD17B14	protein_coding	18	29	15	25	30	16	17	18	18	6	24	10
ENSG00000087077.14	ENSG00000087077	chr7:100867387-100873454	TRIP6	protein_coding	8696	10293	8912	28609	29040	25484	5216	5571	5284	12564	41204	17417
ENSG00000087085.16	ENSG00000087085	chr7:100889994-100896974	ACHE	protein_coding	3	14	1	11	23	10	1	4	7	5	28	12
ENSG00000087086.15	ENSG00000087086	chr19:48965309-48966879	FTL	protein_coding	155076	188399	154719	68062	64461	62866	131222	137946	134813	66565	200343	88256
ENSG00000087087.20	ENSG00000087087	chr7:100875103-100888664	SRRT	protein_coding	11578	12959	10316	13976	12507	11827	7445	7516	7301	9052	24660	10037
ENSG00000087088.20	ENSG00000087088	chr19:48954875-48961798	BAX	protein_coding	6001	7225	6565	13188	13567	12937	3770	4286	4000	6786	21231	9646
ENSG00000087095.13	ENSG00000087095	chr17:28041737-28196381	NLK	protein_coding	3058	3425	2769	654	648	648	1702	1921	1738	406	1603	643
ENSG00000087111.21	ENSG00000087111	chr17:28553383-28571794	PIGS	protein_coding	9636	10993	9377	15348	15822	15950	5582	6276	5546	7223	23319	9476
ENSG00000087116.16	ENSG00000087116	chr5:179110853-179345461	ADAMTS2	protein_coding	8	13	11	6	9	5	9	4	5	5	9	4
ENSG00000087128.10	ENSG00000087128	chr4:68447463-68497604	TMPRSS11E	protein_coding	0	0	0	0	0	0	1	0	0	0	0	0
ENSG00000087152.15	ENSG00000087152	chr17:44191930-44200113	ATXN7L3	protein_coding	4777	5649	4708	6920	6807	6446	3399	3670	3455	4200	12822	5400
ENSG00000087157.19	ENSG00000087157	chr17:78378649-78425114	PGS1	protein_coding	1926	2418	1988	4351	4251	3848	1287	1540	1336	2270	7653	3128
ENSG00000087191.13	ENSG00000087191	chr17:63827664-63832026	PSMC5	protein_coding	11353	12374	11300	13861	12802	13292	9794	9752	9182	10985	31785	13761
ENSG00000087206.17	ENSG00000087206	chr5:176905005-177022602	UIMC1	protein_coding	3634	3924	3487	912	818	918	2323	2452	2273	675	1987	874
ENSG00000087237.12	ENSG00000087237	chr16:56961923-56983845	CETP	protein_coding	1	0	1	1	1	0	0	0	0	0	2	0
ENSG00000087245.13	ENSG00000087245	chr16:55389700-55506691	MMP2	protein_coding	0	0	0	1	0	0	1	0	1	0	1	1
ENSG00000087250.9	ENSG00000087250	chr16:56589074-56591088	MT3	protein_coding	0	0	0	0	0	0	0	0	0	0	0	0
ENSG00000087253.13	ENSG00000087253	chr16:55509072-55586666	LPCAT2	protein_coding	514	592	485	91	100	96	441	478	406	117	341	144
ENSG00000087258.16	ENSG00000087258	chr16:56191390-56357444	GNAO1	protein_coding	730	946	745	1043	1086	1035	328	401	432	443	1497	650
ENSG00000087263.17	ENSG00000087263	chr16:56451521-56479104	OGFOD1	protein_coding	6779	7605	6246	1619	1453	1824	4730	4671	4687	1380	4664	1979
ENSG00000087266.17	ENSG00000087266	chr4:2793071-2841098	SH3BP2	protein_coding	1633	1910	1617	2274	2376	2097	2309	2624	2450	2717	9336	3995
ENSG00000087269.16	ENSG00000087269	chr4:2938143-2963406	NOP14	protein_coding	5708	6524	5388	2712	2424	2709	4048	4160	4147	2003	6204	2734
ENSG00000087274.17	ENSG00000087274	chr4:2843857-2930076	ADD1	protein_coding	6683	7436	5996	6487	6114	6256	3713	4112	4039	3696	11439	4475
ENSG00000087299.12	ENSG00000087299	chr14:50237563-50312229	L2HGDH	protein_coding	2712	3168	2853	613	633	653	1534	1595	1471	447	1397	634
ENSG00000087301.9	ENSG00000087301	chr14:52430596-52552522	TXNDC16	protein_coding	970	1085	938	26	21	33	432	445	420	17	44	40
ENSG00000087302.9	ENSG00000087302	chr14:51989514-52010694	RTRAF	protein_coding	10934	12099	10290	3226	2995	3331	9779	9923	9105	3163	10281	4168
ENSG00000087303.18	ENSG00000087303	chr14:52010876-52069228	NID2	protein_coding	2	1	0	0	1	0	5	12	5	2	2	3
ENSG00000087338.5	ENSG00000087338	chr2:69829660-69881384	GMCL1	protein_coding	4028	4683	4084	216	201	252	2075	2286	2118	106	342	223
ENSG00000087365.16	ENSG00000087365	chr11:66050729-66069308	SF3B2	protein_coding	22010	24987	21059	23102	20377	21691	15249	16499	15485	16153	47290	19480
ENSG00000087448.11	ENSG00000087448	chr12:27780048-27803040	KLHL42	protein_coding	3106	3577	2951	837	826	708	1596	1697	1646	569	1787	763
ENSG00000087460.27	ENSG00000087460	chr20:58840845-58911192	GNAS	protein_coding	83455	97716	77286	84021	83286	83992	57684	61573	60216	49322	181243	74710
ENSG00000087470.18	ENSG00000087470	chr12:32679200-32745650	DNM1L	protein_coding	8611	9733	8267	348	283	340	5830	5981	5367	266	691	528
ENSG00000087494.16	ENSG00000087494	chr12:27958084-27972733	PTHLH	protein_coding	16	26	16	9	17	16	35	60	48	27	102	40
ENSG00000087495.17	ENSG00000087495	chr20:59577509-59847711	PHACTR3	protein_coding	0	1	0	0	0	0	0	0	0	0	0	0
ENSG00000087502.18	ENSG00000087502	chr12:29337352-29381189	ERGIC2	protein_coding	4578	5308	4526	165	159	106	3549	3573	3320	106	268	212
ENSG00000087510.7	ENSG00000087510	chr20:56629306-56639283	TFAP2C	protein_coding	233	302	233	169	182	170	326	380	368	192	817	339
ENSG00000087586.18	ENSG00000087586	chr20:56369389-56392337	AURKA	protein_coding	11350	12715	10954	4975	4669	5458	9367	10021	9275	4937	15856	6672
ENSG00000087589.16	ENSG00000087589	chr20:56412112-56460387	CASS4	protein_coding	8	9	4	2	2	1	0	6	0	0	2	0
ENSG00000087842.11	ENSG00000087842	chrX:15384799-15493564	PIR	protein_coding	4849	5496	4959	4252	4003	4181	2911	2841	2762	2576	7572	3071
ENSG00000087884.14	ENSG00000087884	chr11:77821109-77918432	AAMDC	protein_coding	504	582	581	707	691	717	317	329	304	361	1124	516
ENSG00000087903.13	ENSG00000087903	chr19:5993164-6199572	RFX2	protein_coding	425	491	461	429	373	404	267	337	240	263	988	391
ENSG00000087995.16	ENSG00000087995	chr17:62423891-62453385	METTL2A	protein_coding	2709	3074	2560	2223	2106	2133	2005	2041	1910	1683	4999	2114
ENSG00000088002.12	ENSG00000088002	chr19:48552172-48599425	SULT2B1	protein_coding	27	36	35	119	138	135	4	4	5	7	37	18
ENSG00000088035.18	ENSG00000088035	chr1:63367575-63438553	ALG6	protein_coding	1291	1502	1249	105	150	171	671	687	644	92	253	124
ENSG00000088038.19	ENSG00000088038	chr19:54137749-54155160	CNOT3	protein_coding	5228	5904	4463	7961	7438	7330	3702	3982	3835	5101	16600	6556
ENSG00000088053.11	ENSG00000088053	chr19:55013705-55038264	GP6	protein_coding	0	5	2	3	3	2	2	0	3	2	4	1
ENSG00000088179.9	ENSG00000088179	chr2:119759922-119984899	PTPN4	protein_coding	2647	3171	2637	73	76	86	1611	1636	1498	55	154	125
ENSG00000088205.13	ENSG00000088205	chr2:117814691-117832377	DDX18	protein_coding	11852	13001	11172	511	406	522	8530	8622	8020	446	1178	685
ENSG00000088247.17	ENSG00000088247	chr19:6413348-6424794	KHSRP	protein_coding	26947	31514	25933	26234	23870	23442	17545	18154	17757	16968	51711	21156
ENSG00000088256.9	ENSG00000088256	chr19:3094362-3123999	GNA11	protein_coding	6932	8275	6729	15133	14478	13389	4751	4953	4699	8204	25531	10315
ENSG00000088280.19	ENSG00000088280	chr1:23428563-23484568	ASAP3	protein_coding	209	278	260	407	392	403	87	122	98	163	512	192
ENSG00000088298.13	ENSG00000088298	chr20:35115364-35147336	EDEM2	protein_coding	2759	3278	2969	6034	6425	6074	1407	1594	1389	2391	7727	3362
ENSG00000088305.18	ENSG00000088305	chr20:32762385-32809356	DNMT3B	protein_coding	803	763	813	790	727	827	539	608	530	418	1664	606
ENSG00000088320.4	ENSG00000088320	chr20:31475288-31484895	REM1	protein_coding	0	0	0	0	0	0	0	0	0	0	0	0
ENSG00000088325.16	ENSG00000088325	chr20:31739271-31801805	TPX2	protein_coding	19091	21164	17846	4017	3483	4533	11564	12354	11661	3035	9463	4110
ENSG00000088340.17	ENSG00000088340	chr20:35558866-35607562	FER1L4	transcribed_unitary_pseudogene	7	7	8	2	7	3	10	16	15	0	9	3
ENSG00000088356.6	ENSG00000088356	chr20:31944964-31952046	PDRG1	protein_coding	2185	2365	2082	4651	4609	4215	1421	1430	1369	2622	7388	3197
ENSG00000088367.23	ENSG00000088367	chr20:36091504-36232799	EPB41L1	protein_coding	3405	3760	3198	2216	2025	2320	1798	1908	1853	1220	3758	1652
ENSG00000088386.17	ENSG00000088386	chr13:98683801-98752672	SLC15A1	protein_coding	0	1	0	0	0	0	0	0	0	0	0	0
ENSG00000088387.19	ENSG00000088387	chr13:98793429-99086625	DOCK9	protein_coding	5210	6304	5261	285	219	300	3104	3351	3186	194	656	322
ENSG00000088448.14	ENSG00000088448	chr13:110878540-110915069	ANKRD10	protein_coding	2510	2919	2005	1612	1606	1288	1297	1373	1235	748	2621	1090
ENSG00000088451.11	ENSG00000088451	chr13:94574054-94596242	TGDS	protein_coding	1182	1249	1121	49	51	44	770	798	733	38	120	85
ENSG00000088538.13	ENSG00000088538	chr3:50674927-51384198	DOCK3	protein_coding	30	26	28	20	16	20	9	11	7	6	10	11
ENSG00000088543.15	ENSG00000088543	chr3:50558025-50570930	C3orf18	protein_coding	251	319	277	514	630	568	142	141	113	223	712	294
ENSG00000088682.14	ENSG00000088682	chr16:57447441-57461270	COQ9	protein_coding	5330	6329	5261	11309	11088	11105	2698	2913	2784	4843	15689	6245
ENSG00000088726.16	ENSG00000088726	chr3:12733528-12769457	TMEM40	protein_coding	121	124	140	207	195	205	153	188	165	197	626	274
ENSG00000088727.13	ENSG00000088727	chr3:47228395-47283451	KIF9	protein_coding	426	485	443	250	262	226	348	351	359	180	555	225
ENSG00000088756.13	ENSG00000088756	chr18:6729716-6915716	ARHGAP28	protein_coding	2582	2783	2315	219	231	268	549	556	516	51	211	91
ENSG00000088766.12	ENSG00000088766	chr20:6006093-6040053	CRLS1	protein_coding	3227	3688	3159	1787	1929	1799	2140	2114	2083	1226	3595	1695
ENSG00000088782.5	ENSG00000088782	chr20:157454-159163	DEFB127	protein_coding	0	0	0	0	0	0	0	0	0	0	0	0
ENSG00000088808.18	ENSG00000088808	chr14:103733669-103847575	PPP1R13B	protein_coding	1370	1641	1314	773	687	770	938	988	1009	516	1543	647
ENSG00000088812.18	ENSG00000088812	chr20:3471018-3651118	ATRN	protein_coding	5011	5761	4744	675	583	687	2839	3085	2896	489	1413	637
ENSG00000088826.18	ENSG00000088826	chr20:4120980-4187747	SMOX	protein_coding	1822	2150	1823	4618	4933	4445	2636	2948	2802	5310	18672	7477
ENSG00000088827.12	ENSG00000088827	chr20:3686970-3707128	SIGLEC1	protein_coding	11	15	16	23	33	31	2	5	5	3	14	9
ENSG00000088832.18	ENSG00000088832	chr20:1368978-1393164	FKBP1A	protein_coding	22413	26385	21246	29534	32708	30337	17586	18970	17731	20742	62729	27809
ENSG00000088833.17	ENSG00000088833	chr20:1442162-1467692	NSFL1C	protein_coding	5703	6644	5414	9494	9114	8825	4959	5333	4960	7293	22905	9305
ENSG00000088836.14	ENSG00000088836	chr20:3227417-3239559	SLC4A11	protein_coding	326	382	317	498	489	448	225	233	213	326	924	338
ENSG00000088854.12	ENSG00000088854	chr20:3249305-3407625	C20orf194	protein_coding	544	579	543	195	189	239	406	434	417	176	553	223
ENSG00000088876.13	ENSG00000088876	chr20:2481817-2524702	ZNF343	protein_coding	1436	1669	1400	402	346	364	866	789	786	182	641	292
ENSG00000088881.21	ENSG00000088881	chr20:2692874-2760108	EBF4	protein_coding	16	27	25	38	21	26	9	8	9	7	37	15
ENSG00000088882.8	ENSG00000088882	chr20:2794074-2800627	CPXM1	protein_coding	0	0	0	1	0	0	0	0	0	0	2	0
ENSG00000088888.18	ENSG00000088888	chr20:3846799-3876123	MAVS	protein_coding	6246	7196	5938	5871	5607	5649	4868	5150	4837	4093	12697	5535
ENSG00000088899.15	ENSG00000088899	chr20:3162617-3173592	LZTS3	protein_coding	827	927	810	1578	1555	1456	455	562	475	822	2782	1080
ENSG00000088926.14	ENSG00000088926	chr4:186266189-186289681	F11	protein_coding	0	0	0	0	0	0	0	0	0	0	0	0
ENSG00000088930.8	ENSG00000088930	chr20:21326279-21389825	XRN2	protein_coding	11330	12606	10638	1008	862	1068	8598	8758	8192	1022	3147	1512
ENSG00000088970.16	ENSG00000088970	chr20:21125983-21246622	KIZ	protein_coding	2355	2720	2357	151	138	175	1295	1382	1256	94	320	145
ENSG00000088986.11	ENSG00000088986	chr12:120469850-120498493	DYNLL1	protein_coding	23179	26924	22328	22845	25338	24101	14435	15040	14106	13241	37857	17678
ENSG00000088992.18	ENSG00000088992	chr12:117038923-117099479	TESC	protein_coding	2496	3056	2601	7167	7225	6828	2114	2500	2244	5048	15643	6702
ENSG00000089006.17	ENSG00000089006	chr20:17941597-17968980	SNX5	protein_coding	10377	11571	9680	1858	1882	1828	6885	7481	7051	1323	4205	1889
ENSG00000089009.15	ENSG00000089009	chr12:112405199-112411442	RPL6	protein_coding	51464	58911	52095	17747	16340	16568	35288	36590	33833	14189	43792	18074
ENSG00000089012.14	ENSG00000089012	chr20:1629152-1657779	SIRPG	protein_coding	0	0	0	0	0	0	0	0	0	0	0	0
ENSG00000089022.14	ENSG00000089022	chr12:111843103-111902222	MAPKAPK5	protein_coding	2478	2772	2262	1024	1014	1102	1809	1862	1696	834	2548	1118
ENSG00000089041.17	ENSG00000089041	chr12:121132819-121186200	P2RX7	protein_coding	0	2	0	0	0	0	0	0	1	0	0	0
ENSG00000089048.14	ENSG00000089048	chr20:13714322-13784886	ESF1	protein_coding	3582	3971	3257	75	54	46	2079	2242	2021	53	108	126
ENSG00000089050.16	ENSG00000089050	chr20:18486540-18497225	RBBP9	protein_coding	2751	2970	2524	202	217	267	1507	1505	1478	136	450	202
ENSG00000089053.13	ENSG00000089053	chr12:121308245-121399896	ANAPC5	protein_coding	11584	13616	12052	11174	10813	11918	7076	7494	6826	6348	20818	8638
ENSG00000089057.15	ENSG00000089057	chr20:4852356-5010293	SLC23A2	protein_coding	3206	3714	3122	1032	923	1184	2134	2287	2146	857	2709	1104
ENSG00000089060.11	ENSG00000089060	chr12:113298759-113359493	SLC8B1	protein_coding	3406	4084	3594	6891	6958	6687	3004	3348	2989	5130	16792	6711
ENSG00000089063.15	ENSG00000089063	chr20:5068232-5113103	TMEM230	protein_coding	6695	7859	6076	2809	3071	3308	3131	3236	3226	1517	4568	2126
ENSG00000089091.16	ENSG00000089091	chr20:18383367-18467281	DZANK1	protein_coding	96	93	102	21	15	28	51	40	46	13	36	11
ENSG00000089094.19	ENSG00000089094	chr12:121429096-121580791	KDM2B	protein_coding	3937	4669	3904	3620	3682	3684	2181	2316	2307	2141	6384	2678
ENSG00000089101.19	ENSG00000089101	chr20:20056618-20360698	CFAP61	protein_coding	9	17	10	3	6	6	10	6	2	7	8	4
ENSG00000089116.4	ENSG00000089116	chr12:113462033-113472280	LHX5	protein_coding	0	1	0	1	0	0	0	0	0	0	1	0
ENSG00000089123.16	ENSG00000089123	chr20:13389392-13638932	TASP1	protein_coding	439	504	509	97	131	130	373	393	311	81	253	102
ENSG00000089127.14	ENSG00000089127	chr12:112906783-112933222	OAS1	protein_coding	1925	2430	2061	2673	2636	2711	1573	1892	1726	2274	7338	3102
ENSG00000089154.11	ENSG00000089154	chr12:120127202-120194715	GCN1	protein_coding	20931	23960	20748	14345	12727	12455	14611	15516	14825	12201	32701	13366
ENSG00000089157.16	ENSG00000089157	chr12:120196699-120201235	RPLP0	protein_coding	111579	132019	122588	159483	157674	141590	68108	72895	66731	78536	285264	124489
ENSG00000089159.16	ENSG00000089159	chr12:120210520-120265771	PXN	protein_coding	7145	8398	6832	12660	12274	11750	8923	10069	9314	12578	41620	16296
ENSG00000089163.4	ENSG00000089163	chr12:120302316-120313237	SIRT4	protein_coding	148	196	155	255	252	228	84	96	87	139	446	191
ENSG00000089169.15	ENSG00000089169	chr12:112570380-112898881	RPH3A	protein_coding	0	0	1	0	0	1	0	0	0	0	2	0
ENSG00000089177.19	ENSG00000089177	chr20:16272104-16573448	KIF16B	protein_coding	1859	2073	1905	68	75	109	1326	1365	1288	82	259	126
ENSG00000089195.15	ENSG00000089195	chr20:5937228-5950558	TRMT6	protein_coding	3974	4322	3435	415	366	485	3891	3944	3874	479	1552	750
ENSG00000089199.10	ENSG00000089199	chr20:5911510-5925353	CHGB	protein_coding	1	0	0	0	0	0	0	0	2	0	1	0
ENSG00000089220.5	ENSG00000089220	chr12:118136124-118145584	PEBP1	protein_coding	22361	25575	22432	43650	42061	41549	10648	11571	10747	18218	58706	24468
ENSG00000089225.20	ENSG00000089225	chr12:114353911-114408172	TBX5	protein_coding	0	0	0	0	0	0	0	0	0	0	0	0
ENSG00000089234.16	ENSG00000089234	chr12:111642146-111685956	BRAP	protein_coding	2388	2734	2207	479	497	572	1579	1562	1574	387	1204	529
ENSG00000089248.7	ENSG00000089248	chr12:112013348-112023449	ERP29	protein_coding	11294	12956	11250	23007	22241	21960	7587	8063	7370	14985	41839	17345
ENSG00000089250.19	ENSG00000089250	chr12:117208142-117452170	NOS1	protein_coding	1	3	2	0	1	0	0	1	0	0	2	1
ENSG00000089280.19	ENSG00000089280	chr16:31180138-31191605	FUS	protein_coding	33816	37998	34201	38160	33951	38174	23639	25545	23707	26982	81367	34344
ENSG00000089289.16	ENSG00000089289	chrX:70133447-70166324	IGBP1	protein_coding	2267	2613	2344	1570	1500	1558	1305	1422	1290	952	3201	1347
ENSG00000089327.15	ENSG00000089327	chr19:35154730-35169881	FXYD5	protein_coding	7633	8375	6670	18232	18351	17119	7834	8589	8158	16066	53639	20195
ENSG00000089335.21	ENSG00000089335	chr19:34677639-34686397	ZNF302	protein_coding	1884	2281	1900	72	42	66	901	930	873	28	88	53
ENSG00000089351.14	ENSG00000089351	chr19:34994784-35026471	GRAMD1A	protein_coding	4942	5961	4716	10187	10841	9855	4634	5216	4909	7972	29237	11273
ENSG00000089356.18	ENSG00000089356	chr19:35115879-35124324	FXYD3	protein_coding	3	2	2	1	3	6	0	0	0	0	0	0
ENSG00000089472.16	ENSG00000089472	chrX:66162549-66268867	HEPH	protein_coding	0	0	0	0	0	0	0	0	0	0	1	0
ENSG00000089486.17	ENSG00000089486	chr16:4510669-4538828	CDIP1	protein_coding	5654	6672	5406	16295	15915	14494	2811	2904	2770	6875	21351	8935
ENSG00000089505.18	ENSG00000089505	chr16:66566393-66579137	CMTM1	protein_coding	266	346	259	37	36	34	140	130	127	27	74	23
ENSG00000089558.9	ENSG00000089558	chr17:42156891-42181142	KCNH4	protein_coding	116	151	111	183	201	172	43	59	46	71	249	92
ENSG00000089597.18	ENSG00000089597	chr11:62624826-62646726	GANAB	protein_coding	31612	37043	32553	41101	38738	37328	22680	24401	21556	26635	80118	31408
ENSG00000089639.11	ENSG00000089639	chr19:19629476-19643657	GMIP	protein_coding	719	761	754	1437	1371	1263	959	1113	959	1346	4892	1759
ENSG00000089682.16	ENSG00000089682	chrX:107064420-107118823	RBM41	protein_coding	1794	1940	1583	87	77	88	1121	1209	1129	65	207	138
ENSG00000089685.15	ENSG00000089685	chr17:78214186-78225636	BIRC5	protein_coding	12248	13951	12563	18845	20349	18791	6108	6460	5886	7292	22226	9661
ENSG00000089692.9	ENSG00000089692	chr12:6772519-6778455	LAG3	protein_coding	9	9	7	12	16	8	8	7	11	6	28	12
ENSG00000089693.11	ENSG00000089693	chr12:6747996-6767475	MLF2	protein_coding	13926	16374	13663	42721	43464	40158	11021	12224	11353	28533	87562	36343
ENSG00000089723.10	ENSG00000089723	chr14:94026340-94048286	OTUB2	protein_coding	339	367	296	469	469	463	128	162	164	195	673	282
ENSG00000089737.17	ENSG00000089737	chr14:94048931-94081212	DDX24	protein_coding	12505	14085	11946	5855	4995	5584	9334	9677	9095	4881	14814	6090
ENSG00000089775.12	ENSG00000089775	chr14:64449106-64505213	ZBTB25	protein_coding	1657	1932	1531	294	315	309	630	668	623	168	521	252
ENSG00000089818.18	ENSG00000089818	chr12:8076939-8097881	NECAP1	protein_coding	3171	3521	2846	1846	1736	1809	2813	2975	2760	1756	5818	2341
ENSG00000089820.16	ENSG00000089820	chrX:153907367-153928419	ARHGAP4	protein_coding	21	28	27	57	56	34	11	9	16	11	42	19
ENSG00000089847.12	ENSG00000089847	chr19:4183354-4224814	ANKRD24	protein_coding	24	18	34	33	27	20	24	21	19	21	90	26
ENSG00000089876.12	ENSG00000089876	chr10:125836552-125896436	DHX32	protein_coding	4239	4926	4162	600	562	765	3624	3929	3535	613	1955	877
ENSG00000089902.10	ENSG00000089902	chr14:102592649-102730561	RCOR1	protein_coding	8952	10297	8412	1019	849	1188	6761	7232	6857	961	3234	1585
ENSG00000089916.18	ENSG00000089916	chr14:76151916-76254342	GPATCH2L	protein_coding	3523	4120	3540	295	279	282	2691	2943	2678	296	920	450
ENSG00000090006.18	ENSG00000090006	chr19:40592883-40629818	LTBP4	protein_coding	2091	2518	2334	4031	4330	4122	987	1206	1054	1623	5812	2341
ENSG00000090013.11	ENSG00000090013	chr19:40447765-40465764	BLVRB	protein_coding	3823	4441	4010	15589	16644	14763	3690	3877	3748	10765	36501	15485
ENSG00000090020.11	ENSG00000090020	chr1:27098809-27166981	SLC9A1	protein_coding	2215	2589	1937	2900	2767	2711	2016	2258	2126	2698	8178	3132
ENSG00000090054.15	ENSG00000090054	chr9:92000087-92115413	SPTLC1	protein_coding	5398	6349	5098	688	686	700	4014	4037	3747	640	1985	905
ENSG00000090060.18	ENSG00000090060	chr14:96502373-96567111	PAPOLA	protein_coding	28172	32202	25904	1207	1156	1219	21589	22444	21278	921	2701	1780
ENSG00000090061.17	ENSG00000090061	chr14:99481169-99535044	CCNK	protein_coding	1617	1937	1437	1133	1025	1181	1298	1369	1257	823	2662	1124
ENSG00000090097.22	ENSG00000090097	chr3:51957500-51968410	PCBP4	protein_coding	1072	1196	1042	2762	2745	2452	781	838	807	1424	5012	2082
ENSG00000090104.12	ENSG00000090104	chr1:192575773-192580024	RGS1	protein_coding	0	0	0	0	0	0	0	0	0	0	0	0
ENSG00000090238.12	ENSG00000090238	chr16:30092314-30096244	YPEL3	protein_coding	735	1005	735	1674	1942	1725	332	461	366	714	2346	973
ENSG00000090263.16	ENSG00000090263	chr7:141002610-141015228	MRPS33	protein_coding	2354	2672	2331	1497	1419	1455	1045	1118	1115	607	1792	777
ENSG00000090266.13	ENSG00000090266	chr7:140696821-140706646	NDUFB2	protein_coding	5098	5870	5273	13507	14783	12944	3416	3563	3338	8205	23128	10901
ENSG00000090273.14	ENSG00000090273	chr1:26902282-26946871	NUDC	protein_coding	17888	20474	17533	31966	29733	29051	16351	16841	16150	27703	81961	34250
ENSG00000090316.16	ENSG00000090316	chr4:1289887-1340137	MAEA	protein_coding	4354	5153	4515	6383	6302	6204	2626	2802	2618	3383	11324	4686
ENSG00000090339.9	ENSG00000090339	chr19:10271093-10285800	ICAM1	protein_coding	925	969	772	1439	1266	1329	1071	1203	1122	1499	4770	1808
ENSG00000090372.15	ENSG00000090372	chr19:46719511-46746994	STRN4	protein_coding	7225	8407	6906	15219	15674	14736	4548	5061	4682	7290	25746	10397
ENSG00000090376.11	ENSG00000090376	chr12:66189195-66254622	IRAK3	protein_coding	1	2	1	0	0	0	0	0	1	0	0	1
ENSG00000090382.7	ENSG00000090382	chr12:69348381-69354234	LYZ	protein_coding	5	3	1	0	1	0	0	0	0	0	1	1
ENSG00000090402.8	ENSG00000090402	chr3:164978898-165078496	SI	protein_coding	0	2	0	0	0	0	0	0	0	0	0	0
ENSG00000090432.7	ENSG00000090432	chr1:20499448-20508151	MUL1	protein_coding	2581	3118	2781	7376	7468	6977	1771	1816	1696	4102	12374	5106
ENSG00000090447.12	ENSG00000090447	chr16:4257186-4273023	TFAP4	protein_coding	3594	4132	3524	7115	6868	6399	2075	2245	2177	3311	10555	4342
ENSG00000090470.15	ENSG00000090470	chr15:65117379-65133808	PDCD7	protein_coding	3536	4075	3522	3099	2593	2819	2157	2317	2071	2007	6446	2650
ENSG00000090487.11	ENSG00000090487	chr15:64963022-64990310	SPG21	protein_coding	9917	11667	9487	10111	10703	10798	5473	5905	5535	5262	16934	7391
ENSG00000090512.12	ENSG00000090512	chr3:186635969-186653141	FETUB	protein_coding	0	0	0	0	0	0	0	0	0	0	0	0
ENSG00000090520.11	ENSG00000090520	chr3:186567403-186585800	DNAJB11	protein_coding	5405	6341	5093	2255	2018	2240	5809	6152	5497	2586	8223	3398
ENSG00000090530.10	ENSG00000090530	chr3:189956728-190122437	P3H2	protein_coding	7952	9609	7932	4531	4523	5247	5660	6056	5285	3595	11809	5020
ENSG00000090534.20	ENSG00000090534	chr3:184371935-184381932	THPO	protein_coding	2	2	2	2	3	2	2	2	1	1	7	2
ENSG00000090539.15	ENSG00000090539	chr3:184380073-184389829	CHRD	protein_coding	10	13	14	42	42	31	9	11	7	11	35	22
ENSG00000090554.13	ENSG00000090554	chr19:49474207-49486231	FLT3LG	protein_coding	48	76	56	100	126	99	21	27	18	19	101	29
ENSG00000090565.17	ENSG00000090565	chr16:425649-523011	RAB11FIP3	protein_coding	2782	3202	2891	5273	5087	4807	1592	1749	1705	2411	7893	3260
ENSG00000090581.10	ENSG00000090581	chr16:1351931-1363204	GNPTG	protein_coding	1539	2060	1580	2673	2771	2641	1036	1116	1013	1332	4187	1796
ENSG00000090612.22	ENSG00000090612	chr12:133181409-133214832	ZNF268	protein_coding	233	182	185	31	23	26	107	103	89	14	53	39
ENSG00000090615.15	ENSG00000090615	chr12:132768914-132829078	GOLGA3	protein_coding	7008	7960	7171	2845	2553	2969	5201	5944	5360	2182	7676	3322
ENSG00000090621.15	ENSG00000090621	chr1:39560709-39576790	PABPC4	protein_coding	23571	27497	21464	11928	10266	11224	13396	14210	13628	7188	23404	9807
ENSG00000090659.18	ENSG00000090659	chr19:7739993-7747564	CD209	protein_coding	1	0	0	0	0	0	0	0	0	0	2	0
ENSG00000090661.12	ENSG00000090661	chr19:8206736-8262421	CERS4	protein_coding	271	314	286	704	817	719	104	122	120	294	934	379
ENSG00000090674.16	ENSG00000090674	chr19:7522624-7534003	MCOLN1	protein_coding	1559	1820	1461	3894	3711	3523	1461	1576	1532	3145	9882	4051
ENSG00000090686.16	ENSG00000090686	chr1:21678298-21783606	USP48	protein_coding	9816	10925	9181	546	490	599	4703	4981	4842	329	981	536
ENSG00000090776.6	ENSG00000090776	chrX:68829021-68842160	EFNB1	protein_coding	427	466	426	1007	1079	977	368	404	368	761	2320	1009
ENSG00000090857.14	ENSG00000090857	chr16:70114332-70162537	PDPR	protein_coding	2084	2330	1989	617	512	645	1262	1423	1181	476	1515	561
ENSG00000090861.17	ENSG00000090861	chr16:70251983-70289707	AARS1	protein_coding	34442	40247	35062	33917	30720	30165	20833	21869	21213	21856	61775	25802
ENSG00000090863.12	ENSG00000090863	chr16:74447427-74607144	GLG1	protein_coding	11323	13359	11516	2107	1857	2321	8965	9695	8976	2510	7760	3361
ENSG00000090889.12	ENSG00000090889	chrX:70290104-70420886	KIF4A	protein_coding	2933	3152	2806	237	219	276	1916	1959	1727	203	522	238
ENSG00000090905.19	ENSG00000090905	chr16:24610209-24827632	TNRC6A	protein_coding	7078	7839	5916	274	200	263	3819	3888	3544	170	482	271
ENSG00000090924.15	ENSG00000090924	chr19:39412669-39428415	PLEKHG2	protein_coding	1404	1644	1201	1449	1438	1359	1848	2182	1918	1798	6752	2657
ENSG00000090932.11	ENSG00000090932	chr19:39498947-39508481	DLL3	protein_coding	123	159	135	263	273	225	77	83	81	97	397	198
ENSG00000090971.5	ENSG00000090971	chr19:55485188-55487568	NAT14	protein_coding	1055	1289	1103	3233	3438	3089	441	529	404	868	3430	1380
ENSG00000090975.13	ENSG00000090975	chr12:122983480-123150015	PITPNM2	protein_coding	1656	2093	1749	2127	2131	2116	1268	1507	1350	1446	5157	2011
ENSG00000090989.18	ENSG00000090989	chr4:55853648-55905086	EXOC1	protein_coding	1283	1467	1278	31	32	29	782	905	797	30	73	49
ENSG00000091009.8	ENSG00000091009	chr5:146203605-146289223	RBM27	protein_coding	8073	9350	7168	238	196	206	4417	4424	4304	108	388	250
ENSG00000091010.6	ENSG00000091010	chr5:146338839-146341728	POU4F3	protein_coding	9	3	3	1	1	0	3	3	1	1	1	0
ENSG00000091039.17	ENSG00000091039	chr12:76351797-76559809	OSBPL8	protein_coding	5528	6139	5059	103	80	65	3096	3333	3050	66	126	199
ENSG00000091073.19	ENSG00000091073	chr7:76461676-76505994	DTX2	protein_coding	1435	1712	1300	3660	3637	3340	1135	1247	1227	2194	7970	3157
ENSG00000091106.19	ENSG00000091106	chr2:32224453-32265732	NLRC4	protein_coding	1	0	0	0	0	0	2	0	0	0	0	1
ENSG00000091127.14	ENSG00000091127	chr7:105439661-105522271	PUS7	protein_coding	5940	6853	5745	440	432	513	3547	3563	3331	370	1105	468
ENSG00000091128.13	ENSG00000091128	chr7:108023548-108130361	LAMB4	protein_coding	0	0	0	0	0	0	0	0	0	0	0	0
ENSG00000091129.21	ENSG00000091129	chr7:108147623-108456717	NRCAM	protein_coding	38	29	28	1	1	1	15	14	18	1	9	0
ENSG00000091136.15	ENSG00000091136	chr7:107923799-108003213	LAMB1	protein_coding	12726	14885	13467	589	581	667	13480	13834	12030	951	2540	1321
ENSG00000091137.14	ENSG00000091137	chr7:107663296-107717809	SLC26A4	protein_coding	6	11	5	1	1	2	4	6	9	1	2	4
ENSG00000091138.13	ENSG00000091138	chr7:107765467-107803225	SLC26A3	protein_coding	0	1	0	0	0	0	0	0	0	0	0	0
ENSG00000091140.14	ENSG00000091140	chr7:107891164-107931730	DLD	protein_coding	7392	8291	7144	363	349	473	4129	4207	3872	229	802	473
ENSG00000091157.14	ENSG00000091157	chr18:56651675-57029811	WDR7	protein_coding	1949	2109	1792	108	99	109	1155	1182	1083	106	270	128
ENSG00000091164.13	ENSG00000091164	chr18:56597209-56651600	TXNL1	protein_coding	7864	8825	7274	3478	3236	3540	6471	6373	6210	2942	9274	3921
ENSG00000091181.20	ENSG00000091181	chr3:3066324-3126613	IL5RA	protein_coding	3	0	0	0	1	0	0	1	0	0	1	0
ENSG00000091262.16	ENSG00000091262	chr16:16149565-16223522	ABCC6	protein_coding	5	8	10	6	6	7	1	4	3	3	11	4
ENSG00000091317.8	ENSG00000091317	chr3:32481312-32502852	CMTM6	protein_coding	3886	4396	4001	303	269	319	3280	3213	2971	238	713	441
ENSG00000091409.15	ENSG00000091409	chr2:172427354-172506459	ITGA6	protein_coding	5194	5948	5057	208	171	270	9461	9853	8882	540	1464	836
ENSG00000091428.18	ENSG00000091428	chr2:172735274-173052893	RAPGEF4	protein_coding	88	93	79	12	13	16	56	87	76	4	42	11
ENSG00000091436.17	ENSG00000091436	chr2:173075435-173268015	MAP3K20	protein_coding	15981	17883	15278	1031	905	1000	11081	11860	11004	984	2936	1559
ENSG00000091482.8	ENSG00000091482	chrX:21705978-21758116	SMPX	protein_coding	13	12	7	2	3	4	0	1	1	0	1	3
ENSG00000091483.7	ENSG00000091483	chr1:241497603-241519755	FH	protein_coding	12379	14093	12472	3995	3420	4064	7480	7639	6919	2731	8374	3408
ENSG00000091490.11	ENSG00000091490	chr4:25747433-25863760	SEL1L3	protein_coding	6662	8017	6964	2121	2046	2475	6084	6221	5893	1752	5827	2584
ENSG00000091513.16	ENSG00000091513	chr3:133746040-133796641	TF	protein_coding	3	3	3	0	0	0	1	0	1	1	0	0
ENSG00000091527.16	ENSG00000091527	chr3:133573686-133590261	CDV3	protein_coding	21830	23796	19347	3398	3068	3231	11823	12289	11789	2245	7438	3518
ENSG00000091536.19	ENSG00000091536	chr17:18118582-18179800	MYO15A	protein_coding	6	11	4	5	5	12	11	5	7	11	35	9
ENSG00000091542.9	ENSG00000091542	chr17:18183078-18209954	ALKBH5	protein_coding	17661	21075	16364	28408	29252	26237	10569	11011	10396	14318	41464	16370
ENSG00000091583.11	ENSG00000091583	chr17:66212033-66256525	APOH	protein_coding	0	0	0	0	0	0	0	0	0	0	1	0
ENSG00000091592.16	ENSG00000091592	chr17:5501400-5619424	NLRP1	protein_coding	193	168	194	118	108	118	256	265	246	158	516	186
ENSG00000091622.16	ENSG00000091622	chr17:6451470-6556555	PITPNM3	protein_coding	1566	1785	1543	1533	1623	1464	569	664	612	567	1879	705
ENSG00000091640.8	ENSG00000091640	chr17:4959226-4967817	SPAG7	protein_coding	3930	4470	4107	8737	8653	8711	2383	2601	2372	4126	12909	5384
ENSG00000091651.9	ENSG00000091651	chr16:46689643-46698394	ORC6	protein_coding	4203	4845	3918	1997	1841	1973	2412	2458	2201	1091	3567	1496
ENSG00000091656.19	ENSG00000091656	chr8:76681239-76867281	ZFHX4	protein_coding	1	2	0	0	0	0	1	0	0	0	0	1
ENSG00000091664.9	ENSG00000091664	chr11:22338381-22379503	SLC17A6	protein_coding	0	0	0	0	0	0	0	0	1	0	0	0
ENSG00000091704.10	ENSG00000091704	chr7:130380339-130388114	CPA1	protein_coding	0	0	0	0	0	0	0	0	0	0	0	0
ENSG00000091732.17	ENSG00000091732	chr7:130018287-130051451	ZC3HC1	protein_coding	2578	2966	2512	3206	3072	3221	1971	2042	1913	2377	7318	2974
ENSG00000091831.24	ENSG00000091831	chr6:151656691-152129619	ESR1	protein_coding	17	19	28	1	1	6	14	5	7	1	3	1
ENSG00000091844.8	ENSG00000091844	chr6:153004459-153131282	RGS17	protein_coding	39	42	30	6	5	5	67	54	61	2	27	15
ENSG00000091879.14	ENSG00000091879	chr8:6499632-6563409	ANGPT2	protein_coding	1	0	0	0	0	0	1	0	0	0	0	0
ENSG00000091947.10	ENSG00000091947	chr17:44011188-44023946	TMEM101	protein_coding	1755	2081	1909	4977	5004	4766	1047	1157	992	2565	8159	3371
ENSG00000091972.18	ENSG00000091972	chr3:112332841-112362812	CD200	protein_coding	1	0	0	0	0	0	0	0	0	0	0	0
ENSG00000091986.16	ENSG00000091986	chr3:112596797-112649530	CCDC80	protein_coding	1373	1569	1374	212	185	277	873	957	789	166	475	201
ENSG00000092009.10	ENSG00000092009	chr14:24505353-24507506	CMA1	protein_coding	0	0	0	0	0	0	0	0	0	0	0	0
ENSG00000092010.15	ENSG00000092010	chr14:24136163-24138964	PSME1	protein_coding	5750	6549	6195	11569	10903	11482	3227	3329	3016	6434	18885	7561
ENSG00000092020.10	ENSG00000092020	chr14:35085467-35122517	PPP2R3C	protein_coding	1277	1512	1309	68	90	83	1164	1218	1086	76	243	141
ENSG00000092036.18	ENSG00000092036	chr14:22946228-22957161	HAUS4	protein_coding	3671	4386	3999	6994	6962	6844	1697	1748	1685	2724	9151	3751
ENSG00000092051.17	ENSG00000092051	chr14:23568074-23578790	JPH4	protein_coding	0	0	0	1	1	0	1	1	0	0	1	1
ENSG00000092054.13	ENSG00000092054	chr14:23412740-23435660	MYH7	protein_coding	2	0	0	0	0	0	0	0	0	0	1	3
ENSG00000092067.6	ENSG00000092067	chr14:23117306-23119255	CEBPE	protein_coding	0	0	0	1	1	2	3	3	3	1	4	8
ENSG00000092068.20	ENSG00000092068	chr14:23125295-23183674	SLC7A8	protein_coding	473	545	453	495	606	586	259	318	273	314	1161	397
ENSG00000092094.11	ENSG00000092094	chr14:20446401-20455053	OSGEP	protein_coding	1973	2118	1968	4402	4221	4233	1185	1267	1102	2249	7076	3004
ENSG00000092096.18	ENSG00000092096	chr14:23346306-23352912	SLC22A17	protein_coding	22	34	23	85	92	78	13	16	15	38	116	59
ENSG00000092098.17	ENSG00000092098	chr14:24147453-24160660	RNF31	protein_coding	2375	2767	2318	5824	6007	5131	1459	1616	1473	2667	8987	3709
ENSG00000092108.22	ENSG00000092108	chr14:30622291-30737694	SCFD1	protein_coding	5332	6347	5280	164	146	146	3575	3571	3236	102	331	234
ENSG00000092140.16	ENSG00000092140	chr14:30559158-30620064	G2E3	protein_coding	4492	5073	4401	90	82	82	2744	2798	2427	48	122	128
ENSG00000092148.13	ENSG00000092148	chr14:31100112-31207804	HECTD1	protein_coding	12676	13939	12018	431	360	352	7709	7652	6870	335	739	525
ENSG00000092199.18	ENSG00000092199	chr14:21209136-21269494	HNRNPC	protein_coding	58875	66388	52950	52117	50010	48520	38173	39554	37680	36508	108563	42884
ENSG00000092200.12	ENSG00000092200	chr14:21287939-21351301	RPGRIP1	protein_coding	0	0	1	0	0	0	0	0	0	0	0	0
ENSG00000092201.10	ENSG00000092201	chr14:21351476-21384019	SUPT16H	protein_coding	24991	28105	23244	1831	1626	1823	13433	13802	12687	1078	3089	1648
ENSG00000092203.15	ENSG00000092203	chr14:21476674-21499024	TOX4	protein_coding	6608	7319	5990	7247	6718	6779	4282	4649	4417	4708	14714	5810
ENSG00000092208.17	ENSG00000092208	chr14:39114223-39136973	GEMIN2	protein_coding	1766	1989	1845	297	276	336	910	1051	913	190	594	263
ENSG00000092295.12	ENSG00000092295	chr14:24249114-24264432	TGM1	protein_coding	769	790	744	2167	2081	2071	166	157	137	315	853	379
ENSG00000092330.18	ENSG00000092330	chr14:24239643-24242674	TINF2	protein_coding	2352	2722	2207	4381	4451	4514	1780	1862	1802	2938	9496	3943
ENSG00000092345.14	ENSG00000092345	chr3:16586792-16670306	DAZL	protein_coding	0	0	0	0	0	0	0	2	0	0	0	0
ENSG00000092377.15	ENSG00000092377	chrY:6910686-7101970	TBL1Y	protein_coding	0	0	0	0	0	0	0	0	0	0	0	0
ENSG00000092421.17	ENSG00000092421	chr5:116443555-116574823	SEMA6A	protein_coding	1	2	3	3	0	1	1	1	0	2	3	3
ENSG00000092439.16	ENSG00000092439	chr15:50552473-50686797	TRPM7	protein_coding	7464	8505	6886	147	117	117	4041	4163	3753	96	225	266
ENSG00000092445.12	ENSG00000092445	chr15:41557675-41583589	TYRO3	protein_coding	2669	3132	2820	7029	7604	6785	1660	1807	1659	3558	11165	4567
ENSG00000092470.12	ENSG00000092470	chr15:43826980-43868412	WDR76	protein_coding	5496	6080	4893	1132	1094	1276	2526	2745	2648	621	2139	1018
ENSG00000092529.25	ENSG00000092529	chr15:42359498-42412822	CAPN3	protein_coding	16	5	11	3	4	1	16	15	17	3	14	8
ENSG00000092531.10	ENSG00000092531	chr15:42491244-42545356	SNAP23	protein_coding	2940	3224	2795	619	511	673	2926	3198	2914	625	2227	915
ENSG00000092607.15	ENSG00000092607	chr1:118883046-118989556	TBX15	protein_coding	1	3	1	3	0	0	1	3	1	0	5	1
ENSG00000092621.13	ENSG00000092621	chr1:119648411-119744218	PHGDH	protein_coding	28014	32842	29317	76333	75507	68940	18840	20048	19279	44429	128725	57021
ENSG00000092758.18	ENSG00000092758	chr20:62816244-62841004	COL9A3	protein_coding	164	229	207	322	371	357	41	46	36	48	195	81
ENSG00000092820.18	ENSG00000092820	chr6:158765741-158819368	EZR	protein_coding	16133	18385	15288	10723	9703	10314	14111	14174	13044	9941	29117	11670
ENSG00000092841.19	ENSG00000092841	chr12:56158346-56162331	MYL6	protein_coding	47791	54452	52109	118577	128740	117997	36672	40286	35286	61008	184601	84967
ENSG00000092847.13	ENSG00000092847	chr1:35869808-35930532	AGO1	protein_coding	5524	6271	5153	2021	1788	2036	3062	3394	3154	1266	3935	1650
ENSG00000092850.12	ENSG00000092850	chr1:36084094-36088275	TEKT2	protein_coding	3	1	1	0	0	1	0	0	0	0	0	0
ENSG00000092853.14	ENSG00000092853	chr1:35720218-35769978	CLSPN	protein_coding	6357	6977	6029	256	168	217	3815	3866	3694	180	403	290
ENSG00000092871.17	ENSG00000092871	chr17:35009744-35089319	RFFL	protein_coding	1392	1590	1309	608	615	685	1254	1392	1314	574	1761	802
ENSG00000092929.12	ENSG00000092929	chr17:75827225-75844552	UNC13D	protein_coding	6735	8051	7032	14173	14004	13076	6818	8292	7128	10427	35738	14144
ENSG00000092931.11	ENSG00000092931	chr17:76736549-76781449	MFSD11	protein_coding	780	898	789	598	593	569	386	443	416	312	1048	407
ENSG00000092964.18	ENSG00000092964	chr8:26514093-26658178	DPYSL2	protein_coding	5353	6334	4927	1842	1457	1760	2826	2995	3006	1225	3793	1590
ENSG00000092969.12	ENSG00000092969	chr1:218345389-218444619	TGFB2	protein_coding	594	558	376	39	28	29	261	302	223	25	95	36
ENSG00000092978.11	ENSG00000092978	chr1:217426992-217631090	GPATCH2	protein_coding	1677	1918	1610	84	81	81	1025	982	895	43	137	86
ENSG00000093000.19	ENSG00000093000	chr22:45163925-45188017	NUP50	protein_coding	10500	12009	9108	669	680	753	8678	8901	8548	680	2126	998
ENSG00000093009.11	ENSG00000093009	chr22:19479457-19520571	CDC45	protein_coding	3474	4044	3412	4853	4784	4874	2379	2417	2267	3059	9563	3974
ENSG00000093010.15	ENSG00000093010	chr22:19941371-19969895	COMT	protein_coding	8149	9840	8331	23880	24624	22763	6256	6847	6166	14851	46780	19591
ENSG00000093072.18	ENSG00000093072	chr22:17178790-17256858	ADA2	protein_coding	10	6	5	13	10	6	3	2	0	2	10	2
ENSG00000093134.15	ENSG00000093134	chr6:132722787-132736935	VNN3	protein_coding	0	0	0	0	0	0	1	0	0	0	0	0
ENSG00000093144.19	ENSG00000093144	chr6:127288712-127343609	ECHDC1	protein_coding	6824	7816	6695	532	487	544	4150	4224	3925	440	1086	642
ENSG00000093167.18	ENSG00000093167	chr3:37052626-37176532	LRRFIP2	protein_coding	4400	4951	4004	1139	1100	1259	3868	3857	3643	1090	3257	1463
ENSG00000093183.14	ENSG00000093183	chr3:42547969-42601080	SEC22C	protein_coding	3745	4309	3869	1743	1934	1922	1856	1937	1755	886	2761	1254
ENSG00000093217.11	ENSG00000093217	chr3:38346760-38421348	XYLB	protein_coding	1159	1406	1110	1174	1215	1234	731	682	736	753	2260	937
ENSG00000094631.21	ENSG00000094631	chrX:48801377-48824976	HDAC6	protein_coding	2287	2691	2500	3046	2875	2804	997	1099	943	1039	3738	1526
[truncated: 51,468 more rows]

## Sheet: S2 DE total
GeneID	GeneID_short	GeneName	GeneType	interferon stimulated gene (ISG)	baseMean	log2 FC	lfcSE	stat	pvalue	padj	total_mock1	total_mock2	total_mock3	total_RSV1	total_RSV2	total_RSV3
ENSG00000000003.15	ENSG00000000003	TSPAN6	protein_coding	NO	2344.88	-0.142376	0.0478457	-2.97574	0.00292286	0.00784944	2513.58	2436.38	2431.34	2275.37	2194.35	2218.24
ENSG00000000005.6	ENSG00000000005	TNMD	protein_coding	NO	0	NA	NA	NA	NA	NA	0	0	0	0	0	0
ENSG00000000419.13	ENSG00000000419	DPM1	protein_coding	NO	3021.32	0.126398	0.0462014	2.73579	0.006223	0.0157796	2889.72	2840.78	2936.25	3231.67	3010.04	3219.48
ENSG00000000457.14	ENSG00000000457	SCYL3	protein_coding	NO	694.686	0.121013	0.0820445	1.47497	0.14022	0.248621	727.745	625.826	643.84	729.401	729.453	711.851
ENSG00000000460.17	ENSG00000000460	C1orf112	protein_coding	NO	1587.75	-0.0541032	0.0563457	-0.960201	0.336954	0.495728	1673.81	1557.8	1622.31	1553.66	1591.86	1527.06
ENSG00000000938.13	ENSG00000000938	FGR	protein_coding	NO	0.282386	-1.27478	3.77835	-0.337391	0.735822	NA	0	0	1.69432	0	0	0
ENSG00000000971.16	ENSG00000000971	CFH	protein_coding	NO	239.43	-1.11451	0.133879	-8.32476	8.44978e-17	7.01672e-16	312.358	330.356	339.711	143.573	141.339	169.242
ENSG00000001036.14	ENSG00000001036	FUCA2	protein_coding	NO	5682.85	0.0967918	0.0388034	2.49442	0.0126164	0.0300803	5444.19	5376.83	5657.32	6001.85	5853.59	5763.28
ENSG00000001084.13	ENSG00000001084	GCLC	protein_coding	NO	3959.63	0.225065	0.0415104	5.4219	5.89678e-08	2.70596e-07	3671.43	3677.35	3603.81	4354.61	4125.19	4325.37
ENSG00000001167.14	ENSG00000001167	NFYA	protein_coding	NO	3398.7	-0.0483247	0.0434222	-1.1129	0.26575	0.41435	3480.09	3425.31	3460.64	3409.85	3217.26	3399.06
ENSG00000001460.18	ENSG00000001460	STPG1	protein_coding	NO	560.581	0.625767	0.085019	7.36032	1.83469e-13	1.25794e-12	418.658	450.68	453.23	683.252	692.322	665.342
ENSG00000001461.17	ENSG00000001461	NIPAL3	protein_coding	NO	3402.41	-0.0605898	0.0413688	-1.46463	0.143023	0.252684	3469.46	3503.63	3447.93	3329.09	3329.85	3334.46
ENSG00000001497.18	ENSG00000001497	LAS1L	protein_coding	NO	5551.26	-0.134347	0.0385076	-3.48885	0.000485105	0.00145414	5843.22	5675.15	5910.62	5325.01	5163.67	5389.91
ENSG00000001561.7	ENSG00000001561	ENPP4	protein_coding	NO	9.87848	0.29141	0.622854	0.467863	0.639883	0.770418	4.08846	10.6796	11.8602	12.819	10.7801	9.04348
ENSG00000001617.12	ENSG00000001617	SEMA3F	protein_coding	NO	4818.6	1.52758	0.052262	29.2293	8.23223e-188	1.34909e-185	2300.98	2504.02	2641.44	6732.54	7452.64	7280
ENSG00000001626.16	ENSG00000001626	CFTR	protein_coding	NO	6.68105	-2.43206	0.89438	-2.71927	0.0065426	0.0165319	8.17691	12.1036	13.5545	2.5638	2.39558	1.29193
ENSG00000001629.10	ENSG00000001629	ANKIB1	protein_coding	NO	6107.36	-0.0270116	0.037009	-0.729866	0.465472	0.624983	6250.43	6205.57	6037.7	6068.51	6149.45	5932.52
ENSG00000001630.17	ENSG00000001630	CYP51A1	protein_coding	NO	12230.8	0.141146	0.0323117	4.36828	1.2523e-05	4.54375e-05	11615.3	11595.9	11689.1	12924.1	13039.1	12521.3
ENSG00000001631.16	ENSG00000001631	KRIT1	protein_coding	NO	2238.33	-0.537403	0.05198	-10.3387	4.71067e-25	5.9487e-24	2758.89	2658.51	2533	1847.22	1782.31	1850.04
ENSG00000002016.18	ENSG00000002016	RAD52	protein_coding	NO	847.983	-0.449178	0.0728335	-6.1672	6.95119e-10	3.70183e-09	980.412	979.677	975.927	716.582	674.355	760.944
ENSG00000002079.14	ENSG00000002079	MYH16	transcribed_unitary_pseudogene	NO	15.6073	2.78247	0.561572	4.95479	7.24083e-07	2.99662e-06	5.72384	2.8479	3.38863	28.2018	26.3514	27.1304
ENSG00000002330.14	ENSG00000002330	BAD	protein_coding	NO	2319.04	0.0627189	0.0551777	1.13667	0.255676	0.402385	2147.26	2230.62	2429.65	2365.1	2445.89	2295.75
ENSG00000002549.12	ENSG00000002549	LAP3	protein_coding	YES	2782.11	0.0274114	0.0525583	0.521542	0.601989	0.742811	2707.38	2649.26	2910.84	2932.99	2660.29	2831.9
ENSG00000002586.20	ENSG00000002586	CD99	protein_coding	NO	0.118662	-0.29249	4.08047	-0.0716805	0.942856	NA	0	0.711975	0	0	0	0
ENSG00000002586.20_PAR_Y	ENSG00000002586	CD99	protein_coding	NO	0.118662	-0.29249	4.08047	-0.0716805	0.942856	NA	0	0.711975	0	0	0	0
ENSG00000002587.10	ENSG00000002587	HS3ST1	protein_coding	NO	10.7262	2.33381	0.711789	3.27879	0.00104253	0.0029886	3.27077	7.11975	0	10.2552	19.1646	24.5466
ENSG00000002726.21	ENSG00000002726	AOC1	protein_coding	NO	0	NA	NA	NA	NA	NA	0	0	0	0	0	0
ENSG00000002745.13	ENSG00000002745	WNT16	protein_coding	NO	49.8962	-2.48959	0.330651	-7.52937	5.09872e-14	3.61743e-13	83.4045	82.5891	88.1045	12.819	14.3735	18.087
ENSG00000002746.15	ENSG00000002746	HECW1	protein_coding	NO	670.921	-0.16424	0.0818876	-2.00567	0.0448914	0.0933112	700.761	672.104	754.818	621.721	612.07	664.05
ENSG00000002822.15	ENSG00000002822	MAD1L1	protein_coding	NO	2033.64	0.0504498	0.0541344	0.931936	0.35137	0.511702	1924.85	1970.75	2099.26	1998.48	2062.59	2145.89
ENSG00000002834.18	ENSG00000002834	LASP1	protein_coding	NO	25386.5	0.275587	0.0304095	9.06254	1.27452e-19	1.23912e-18	23391.7	23052.3	22462.4	27501.9	27799.5	28111
ENSG00000002919.15	ENSG00000002919	SNX11	protein_coding	NO	1231.68	0.214016	0.0649954	3.29278	0.000992007	0.00285095	1092.44	1117.09	1213.13	1263.95	1371.47	1331.98
ENSG00000002933.9	ENSG00000002933	TMEM176A	protein_coding	NO	0	NA	NA	NA	NA	NA	0	0	0	0	0	0
ENSG00000003056.8	ENSG00000003056	M6PR	protein_coding	NO	6026.58	0.396729	0.0415656	9.54466	1.36559e-21	1.46676e-20	5088.49	5223.05	5298.13	7158.13	6859.74	6531.97
ENSG00000003096.14	ENSG00000003096	KLHL13	protein_coding	NO	2485.02	-0.809762	0.0491599	-16.472	5.82983e-61	1.986e-59	3186.54	3226.67	3080.27	1742.1	1820.64	1853.91
ENSG00000003137.8	ENSG00000003137	CYP26B1	protein_coding	NO	749.957	1.53657	0.0969723	15.8454	1.51234e-56	4.66691e-55	415.387	416.505	320.226	1003.73	1146.28	1197.61
ENSG00000003147.19	ENSG00000003147	ICA1	protein_coding	NO	192.361	-0.477717	0.148993	-3.20631	0.00134449	0.00379587	207.694	226.408	237.204	179.466	134.152	169.242
ENSG00000003249.15	ENSG00000003249	DBNDD1	protein_coding	NO	878.894	-0.00831592	0.0704351	-0.118065	0.906016	0.948596	865.117	876.441	903.071	833.235	891.155	904.348
ENSG00000003393.15	ENSG00000003393	ALS2	protein_coding	NO	2726.99	0.408021	0.0470662	8.66909	4.35577e-18	3.89195e-17	2422.82	2308.93	2300.88	3147.06	3168.15	3014.06
ENSG00000003400.15	ENSG00000003400	CASP10	protein_coding	NO	750.513	0.296263	0.0784472	3.77659	0.00015899	0.00050824	663.148	644.337	715.002	781.959	874.386	824.248
ENSG00000003402.20	ENSG00000003402	CFLAR	protein_coding	NO	2384.41	0.929803	0.0547728	16.9757	1.24361e-64	4.39573e-63	1619.03	1589.13	1718.88	2962.47	3321.47	3095.45
ENSG00000003436.16	ENSG00000003436	TFPI	protein_coding	NO	4306.55	0.914259	0.0424765	21.5239	9.30821e-103	5.5623e-101	3010.74	3005.25	2942.18	5463.46	5872.76	5544.94
ENSG00000003509.16	ENSG00000003509	NDUFAF7	protein_coding	NO	1139.56	0.315899	0.0615312	5.13397	2.83688e-07	1.2193e-06	1022.93	1001.04	1022.52	1253.7	1284.03	1253.17
ENSG00000003756.17	ENSG00000003756	RBM5	protein_coding	NO	3048.47	0.0263548	0.0436488	0.603792	0.545982	0.694011	3040.18	3025.89	2995.55	3152.19	3060.35	3016.65
ENSG00000003987.14	ENSG00000003987	MTMR7	protein_coding	NO	5.98855	4.41889	1.24151	3.55929	0.000371854	0.00113183	0	0	1.69432	10.2552	7.18673	16.795
ENSG00000003989.18	ENSG00000003989	SLC7A2	protein_coding	NO	5872.37	0.929158	0.039377	23.5965	4.18987e-123	3.40734e-121	3982.16	4115.93	4034.17	7611.92	7990.45	7499.63
ENSG00000004059.11	ENSG00000004059	ARF5	protein_coding	NO	4034.66	-0.304813	0.0454695	-6.70367	2.03247e-11	1.2122e-10	4286.34	4400	4693.26	3552.14	3697.57	3578.63
ENSG00000004139.14	ENSG00000004139	SARM1	protein_coding	NO	214.366	-0.617092	0.134322	-4.59414	4.34533e-06	1.66192e-05	264.932	252.751	260.925	161.519	166.493	179.578
ENSG00000004142.12	ENSG00000004142	POLDIP2	protein_coding	NO	13237	-0.144278	0.0323539	-4.45936	8.22031e-06	3.05012e-05	13755.2	14216.7	13720.6	12653.6	12413.9	12662.2
ENSG00000004399.13	ENSG00000004399	PLXND1	protein_coding	NO	7261.7	0.0509634	0.0388997	1.31012	0.190155	0.318729	6925.03	7236.51	7238.97	7099.16	7542.48	7528.05
ENSG00000004455.17	ENSG00000004455	AK2	protein_coding	NO	15077.6	0.261171	0.0335861	7.77617	7.47509e-15	5.61073e-14	13758.5	13990.3	13397.8	16671.1	15995.3	16652.9
ENSG00000004468.13	ENSG00000004468	CD38	protein_coding	YES	7.36729	-0.243752	0.705276	-0.345612	0.729634	0.834485	9.8123	5.6958	8.47158	8.9733	4.79116	6.45963
ENSG00000004478.8	ENSG00000004478	FKBP4	protein_coding	NO	28656.1	0.400762	0.0320082	12.5206	5.75799e-36	1.06459e-34	24402.4	24615.8	25085.2	33565.3	31710.3	32557.8
ENSG00000004487.17	ENSG00000004487	KDM1A	protein_coding	NO	24129	-0.355796	0.0310643	-11.4535	2.25777e-30	3.5061e-29	26708.2	27716.5	26840.5	21482.1	20821.2	21205.7
ENSG00000004534.15	ENSG00000004534	RBM6	protein_coding	NO	4177.92	0.139467	0.0455057	3.06482	0.00217803	0.00596867	4188.21	3903.76	3835.93	4373.84	4256.94	4508.82
ENSG00000004660.15	ENSG00000004660	CAMKK1	protein_coding	NO	1152.91	-0.0045104	0.0636746	-0.0708351	0.943529	0.971647	1165.21	1124.92	1175.01	1092.18	1185.81	1174.36
ENSG00000004700.16	ENSG00000004700	RECQL	protein_coding	NO	1984.46	0.102719	0.0509856	2.01466	0.0439404	0.0915722	1956.74	1879.61	1906.11	2081.8	2087.75	1994.73
ENSG00000004766.17	ENSG00000004766	VPS50	protein_coding	NO	1658.82	-0.108395	0.0567382	-1.91045	0.0560754	0.113675	1668.91	1678.12	1817.15	1620.32	1587.07	1581.32
ENSG00000004776.13	ENSG00000004776	HSPB6	protein_coding	NO	16.9832	-0.914182	0.505347	-1.80902	0.070448	0.138754	19.6246	25.6311	21.179	6.4095	8.38452	20.6708
ENSG00000004777.18	ENSG00000004777	ARHGAP33	protein_coding	NO	149.365	-0.333649	0.166422	-2.00483	0.0449807	0.0934523	180.71	151.651	167.737	110.243	143.735	142.112
ENSG00000004779.10	ENSG00000004779	NDUFAB1	protein_coding	NO	4075.55	0.17788	0.0421859	4.21658	2.4803e-05	8.74126e-05	3717.22	3777.03	3980.8	4303.34	4344.38	4330.53
ENSG00000004799.8	ENSG00000004799	PDK4	protein_coding	NO	931.913	-1.07561	0.0778368	-13.8187	1.96454e-43	4.45928e-42	1175.84	1316.44	1299.54	552.499	602.488	644.671
ENSG00000004809.14	ENSG00000004809	SLC22A16	protein_coding	NO	0.254944	-1.14885	3.60651	-0.318549	0.750069	NA	0.817691	0.711975	0	0	0	0
ENSG00000004838.14	ENSG00000004838	ZMYND10	protein_coding	NO	16.7258	0.313617	0.474348	0.661154	0.508514	0.66338	12.2654	17.0874	15.2489	19.2285	11.9779	24.5466
ENSG00000004846.16	ENSG00000004846	ABCB5	protein_coding	NO	10.5682	-2.40187	0.710791	-3.37915	0.000727103	0.00213126	17.1715	14.9515	21.179	5.1276	2.39558	2.58385
ENSG00000004848.8	ENSG00000004848	ARX	protein_coding	NO	0	NA	NA	NA	NA	NA	0	0	0	0	0	0
ENSG00000004864.14	ENSG00000004864	SLC25A13	protein_coding	NO	5001.71	0.0449386	0.0428475	1.0488	0.294268	0.446975	4939.67	4894.11	4936.39	5336.55	4821.1	5082.43
ENSG00000004866.22	ENSG00000004866	ST7	protein_coding	NO	2986.31	-0.203433	0.0473283	-4.29833	1.72088e-05	6.16736e-05	3316.56	3222.4	3049.77	2826.59	2758.51	2744.05
ENSG00000004897.12	ENSG00000004897	CDC27	protein_coding	NO	7722.65	0.0697781	0.0441548	1.58031	0.114037	0.210123	8004.38	7487.84	7114.44	8106.73	7702.98	7919.5
ENSG00000004939.15	ENSG00000004939	SLC4A1	protein_coding	NO	1.72455	-1.62314	1.64965	-0.983929	0.32515	0.482352	4.08846	2.8479	0.847158	2.5638	0	0
ENSG00000004948.16	ENSG00000004948	CALCR	protein_coding	NO	4.61268	0.280859	0.900553	0.311874	0.755137	0.854047	4.90615	4.98382	2.54148	8.9733	2.39558	3.87578
ENSG00000004961.15	ENSG00000004961	HCCS	protein_coding	NO	6596.42	0.0462644	0.0403072	1.14779	0.251054	0.396843	6729.6	6573.66	6167.31	6692.8	6676.48	6738.68
ENSG00000004975.12	ENSG00000004975	DVL2	protein_coding	NO	4590.49	-0.315841	0.0406481	-7.77012	7.84134e-15	5.87747e-14	4942.13	5124.79	5205.79	4018.75	4077.27	4174.21
ENSG00000005001.10	ENSG00000005001	PRSS22	protein_coding	NO	11.2623	2.62168	0.660164	3.97126	7.14949e-05	0.000239297	2.45307	3.55987	3.38863	28.2018	13.1757	16.795
ENSG00000005007.13	ENSG00000005007	UPF1	protein_coding	NO	7804.5	0.0293691	0.0370671	0.792321	0.428174	0.588416	7616.79	7555.48	8003.95	7955.47	7746.1	7949.22
ENSG00000005020.13	ENSG00000005020	SKAP2	protein_coding	NO	2154.65	0.347534	0.048568	7.15563	8.32902e-13	5.4598e-12	1907.67	1905.24	1875.61	2389.46	2383.6	2466.29
ENSG00000005022.6	ENSG00000005022	SLC25A5	protein_coding	NO	33732.4	0.169652	0.0327999	5.17232	2.31211e-07	1.00272e-06	30934.9	31308.4	33012.9	35900.9	35875	35362.6
ENSG00000005059.16	ENSG00000005059	MCUB	protein_coding	NO	877.391	-0.179902	0.0719069	-2.50187	0.0123539	0.029526	888.83	923.431	984.398	822.979	837.254	807.453
ENSG00000005073.6	ENSG00000005073	HOXA11	protein_coding	NO	3020.32	0.035171	0.0448806	0.783657	0.433242	0.593645	2941.24	2969.65	3039.6	2990.67	3022.02	3158.76
ENSG00000005075.15	ENSG00000005075	POLR2J	protein_coding	NO	2120.92	0.145829	0.0561483	2.59721	0.00939851	0.0229831	2062.22	2111.01	1866.29	2180.51	2212.32	2293.17
ENSG00000005100.13	ENSG00000005100	DHX33	protein_coding	NO	7367.5	-0.0500808	0.0379851	-1.31843	0.187358	0.314864	7763.98	7494.96	7227.11	7251.7	7311.3	7155.97
ENSG00000005102.14	ENSG00000005102	MEOX1	protein_coding	NO	133.994	-2.97947	0.227489	-13.0972	3.41535e-39	6.90476e-38	217.506	224.984	271.091	35.8932	29.9447	24.5466
ENSG00000005108.16	ENSG00000005108	THSD7A	protein_coding	NO	0.547633	1.58889	2.62096	0.606227	0.544364	NA	0	0.711975	0	1.2819	0	1.29193
ENSG00000005156.12	ENSG00000005156	LIG3	protein_coding	NO	4019.49	-0.0111898	0.0400385	-0.279476	0.779879	0.871717	4030.4	4060.39	4014.68	4026.45	4065.3	3919.7
ENSG00000005175.10	ENSG00000005175	RPAP3	protein_coding	NO	4954.4	0.147601	0.043937	3.35938	0.000781164	0.00227891	4920.87	4650.62	4531.45	5409.62	5081.02	5132.82
ENSG00000005187.12	ENSG00000005187	ACSM3	protein_coding	NO	10.2149	-0.0531839	0.64456	-0.0825119	0.93424	0.966072	4.08846	13.5275	13.5545	5.1276	10.7801	14.2112
ENSG00000005189.20	ENSG00000005189	REXO5	protein_coding	NO	687.645	-0.218464	0.0804557	-2.71533	0.006621	0.0167085	760.453	690.616	768.373	643.513	615.664	647.255
ENSG00000005194.15	ENSG00000005194	CIAPIN1	protein_coding	NO	3750.06	-0.0771564	0.0435653	-1.77105	0.0765521	0.149348	3813.71	3791.27	3946.91	3780.32	3642.48	3525.66
ENSG00000005206.17	ENSG00000005206	SPPL2B	protein_coding	NO	999.976	-0.183201	0.0669219	-2.73754	0.00619007	0.0156998	1022.93	1073.66	1093.68	955.015	945.055	909.515
ENSG00000005238.20	ENSG00000005238	FAM214B	protein_coding	NO	1105.25	2.6564	0.0805425	32.9814	1.5019e-238	3.57023e-236	281.286	337.476	287.187	1831.83	2056.6	1837.12
ENSG00000005243.10	ENSG00000005243	COPZ2	protein_coding	NO	99.3424	-0.0867972	0.192239	-0.451505	0.651625	0.77788	95.6699	100.388	110.978	99.9881	93.4275	95.6025
ENSG00000005249.13	ENSG00000005249	PRKAR2B	protein_coding	NO	37.0089	-0.934122	0.326822	-2.8582	0.00426057	0.0111409	47.4261	47.7023	50.8295	21.7923	32.3403	21.9627
ENSG00000005302.19	ENSG00000005302	MSL3	protein_coding	NO	3196.95	0.260025	0.0451275	5.76202	8.31155e-09	4.08905e-08	2983.76	2901.3	2843.06	3423.95	3416.09	3613.52
ENSG00000005339.15	ENSG00000005339	CREBBP	protein_coding	NO	8586.93	-0.278575	0.0533232	-5.22428	1.74836e-07	7.68243e-07	9913.69	9897.87	8425.84	7818.3	7476.6	7989.27
ENSG00000005379.17	ENSG00000005379	TSPOAP1	protein_coding	NO	87.6289	-0.843887	0.2119	-3.98248	6.82003e-05	0.000228872	102.211	121.036	114.366	57.6855	65.8784	64.5963
ENSG00000005381.8	ENSG00000005381	MPO	protein_coding	NO	3.98476	3.81251	1.3429	2.83901	0.00452542	0.0117817	1.63538	0	0	5.1276	11.9779	5.1677
ENSG00000005421.9	ENSG00000005421	PON1	protein_coding	NO	0.454576	-0.192253	2.77415	-0.0693014	0.94475	NA	0.817691	0.711975	0	0	1.19779	0
ENSG00000005436.14	ENSG00000005436	GCFC2	protein_coding	NO	1853.27	0.20951	0.0513007	4.08396	4.4275e-05	0.000151856	1713.88	1687.38	1756.16	1998.48	1971.56	1992.15
ENSG00000005448.17	ENSG00000005448	WDR54	protein_coding	NO	695.262	-0.718124	0.0822256	-8.73358	2.46735e-18	2.24637e-17	855.305	815.923	924.25	525.579	540.203	510.311
ENSG00000005469.12	ENSG00000005469	CROT	protein_coding	NO	384.622	-0.125451	0.107871	-1.16297	0.24484	0.389068	379.409	386.602	438.828	375.597	395.27	332.025
ENSG00000005471.19	ENSG00000005471	ABCB4	protein_coding	NO	1.49872	-1.33226	1.64309	-0.810822	0.417468	0.577667	2.45307	1.42395	2.54148	1.2819	0	1.29193
ENSG00000005483.21	ENSG00000005483	KMT2E	protein_coding	NO	4029.44	-0.680544	0.0513682	-13.2484	4.61204e-40	9.57463e-39	5244.67	5047.9	4593.29	3152.19	2983.69	3154.88
ENSG00000005486.17	ENSG00000005486	RHBDD2	protein_coding	NO	2909.79	0.347734	0.0515726	6.74262	1.55559e-11	9.37082e-11	2456.34	2684.86	2538.93	3156.04	3170.55	3452.02
ENSG00000005513.10	ENSG00000005513	SOX8	protein_coding	NO	0.697339	0.594968	2.4052	0.247367	0.804624	NA	0	0	1.69432	0	1.19779	1.29193
ENSG00000005700.15	ENSG00000005700	IBTK	protein_coding	NO	4734.4	0.0340381	0.0394529	0.862754	0.388273	0.549596	4678.83	4560.2	4798.31	4835.32	4792.35	4741.37
ENSG00000005801.18	ENSG00000005801	ZNF195	protein_coding	NO	7563.56	0.0637157	0.0394676	1.61438	0.106445	0.198161	7467.97	7435.87	7283.87	8092.63	7401.14	7699.88
ENSG00000005810.18	ENSG00000005810	MYCBP2	protein_coding	NO	7738.91	0.00374162	0.0391007	0.0956919	0.923765	0.959931	8056.71	7726.35	7403.32	7800.36	7802.4	7644.32
ENSG00000005812.11	ENSG00000005812	FBXL3	protein_coding	NO	3898.1	-0.195277	0.0448136	-4.35755	1.31528e-05	4.76106e-05	4192.3	4296.06	3993.51	3688.02	3508.32	3710.41
ENSG00000005844.19	ENSG00000005844	ITGAL	protein_coding	NO	1.873	-1.00656	1.45044	-0.693969	0.487702	0.645337	1.63538	4.98382	0.847158	1.2819	1.19779	1.29193
ENSG00000005882.12	ENSG00000005882	PDK2	protein_coding	NO	799.757	-0.781156	0.0743358	-10.5085	7.89581e-26	1.02769e-24	1002.49	1035.21	995.411	565.318	592.906	607.205
ENSG00000005884.18	ENSG00000005884	ITGA3	protein_coding	NO	15636.2	1.50163	0.0411969	36.45	6.86817e-291	2.4762e-288	7786.87	8199.1	8500.39	22388.4	24275.6	22666.8
ENSG00000005889.16	ENSG00000005889	ZFX	protein_coding	NO	4474.82	-0.480327	0.0447303	-10.7383	6.72823e-27	9.13654e-26	5346.07	5188.16	5103.28	3949.53	3583.78	3678.11
ENSG00000005893.16	ENSG00000005893	LAMP2	protein_coding	NO	6494.31	-0.134559	0.0362662	-3.71032	0.000206997	0.000652926	6750.86	6684.73	6956.87	6218.49	6227.3	6127.6
ENSG00000005961.19	ENSG00000005961	ITGA2B	protein_coding	NO	16.4624	-1.00345	0.491593	-2.04121	0.0412296	0.0865481	22.8954	19.2233	23.7204	11.5371	7.18673	14.2112
ENSG00000005981.13	ENSG00000005981	ASB4	protein_coding	NO	0.748936	2.15324	2.34331	0.918889	0.358153	NA	0	0.711975	0	0	1.19779	2.58385
ENSG00000006007.12	ENSG00000006007	GDE1	protein_coding	NO	9522.54	0.446021	0.0326579	13.6574	1.82452e-42	4.01914e-41	8003.56	8074.51	8109	11026.9	11097.5	10823.8
ENSG00000006015.18	ENSG00000006015	REX1BD	protein_coding	NO	904.282	-0.274351	0.089841	-3.05375	0.00226004	0.00617912	879.836	942.655	1148.75	775.549	862.408	816.497
ENSG00000006016.11	ENSG00000006016	CRLF1	protein_coding	NO	81.618	0.327647	0.219199	1.49475	0.13498	0.240875	72.7745	72.6214	72.0085	74.3502	111.394	86.559
ENSG00000006025.12	ENSG00000006025	OSBPL7	protein_coding	NO	173.749	-0.581899	0.161479	-3.60357	0.000313881	0.000964882	207.694	200.777	216.873	105.116	155.713	156.323
ENSG00000006042.12	ENSG00000006042	TMEM98	protein_coding	NO	1.67959	0.0313769	1.51864	0.0206612	0.983516	0.991861	1.63538	0	3.38863	2.5638	1.19779	1.29193
ENSG00000006047.13	ENSG00000006047	YBX2	protein_coding	NO	2.89409	-0.82392	1.14201	-0.721462	0.470626	0.630025	5.72384	2.8479	2.54148	2.5638	2.39558	1.29193
ENSG00000006059.4	ENSG00000006059	KRT33A	protein_coding	NO	0.136282	-0.29249	4.08047	-0.0716805	0.942856	NA	0.817691	0	0	0	0	0
ENSG00000006062.17	ENSG00000006062	MAP3K14	protein_coding	YES	1527.03	0.549313	0.0617479	8.89606	5.78629e-19	5.45399e-18	1314.03	1160.52	1246.17	1749.79	1800.28	1891.38
ENSG00000006071.15	ENSG00000006071	ABCC8	protein_coding	NO	0.199631	1.63106	4.08047	0.399724	0.68936	NA	0	0	0	0	1.19779	0
ENSG00000006116.4	ENSG00000006116	CACNG3	protein_coding	NO	5.24886	-2.87751	1.08441	-2.65353	0.0079655	0.0198057	12.2654	7.83172	7.62443	1.2819	1.19779	1.29193
ENSG00000006118.15	ENSG00000006118	TMEM132A	protein_coding	NO	2063.78	0.044491	0.0566083	0.785944	0.4319	0.59237	1915.85	2063.3	2117.05	1974.13	2154.82	2157.52
ENSG00000006125.18	ENSG00000006125	AP2B1	protein_coding	NO	22625.7	0.22495	0.0296602	7.58424	3.34449e-14	2.40279e-13	21276.3	20615.9	20704.6	24468.9	24348.7	24339.9
ENSG00000006128.12	ENSG00000006128	TAC1	protein_coding	NO	0	NA	NA	NA	NA	NA	0	0	0	0	0	0
ENSG00000006194.10	ENSG00000006194	ZNF263	protein_coding	NO	1856.51	-0.110901	0.0551999	-2.00909	0.0445281	0.0926898	1927.3	1946.54	1908.65	1904.9	1714.04	1737.64
ENSG00000006210.7	ENSG00000006210	CX3CL1	protein_coding	YES	0.568493	1.58593	2.74973	0.57676	0.564102	NA	0	0	0.847158	2.5638	0	0
ENSG00000006282.21	ENSG00000006282	SPATA20	protein_coding	NO	1474.22	-0.105866	0.0601074	-1.76128	0.0781902	0.152174	1433.41	1554.24	1596.89	1420.34	1403.81	1436.62
ENSG00000006283.18	ENSG00000006283	CACNA1G	protein_coding	NO	20.277	0.441682	0.431482	1.02364	0.306006	0.460072	20.4423	19.2233	11.8602	17.9466	26.3514	25.8385
ENSG00000006327.14	ENSG00000006327	TNFRSF12A	protein_coding	NO	12320.3	1.44331	0.0392185	36.8019	1.7243e-296	6.43103e-294	6897.23	6545.18	6433.32	17785.1	18778.9	17482.3
ENSG00000006377.11	ENSG00000006377	DLX6	protein_coding	NO	0	NA	NA	NA	NA	NA	0	0	0	0	0	0
ENSG00000006432.15	ENSG00000006432	MAP3K9	protein_coding	NO	2383.09	-0.0137818	0.0543594	-0.253531	0.799858	0.884813	2484.15	2476.25	2222.1	2308.7	2431.51	2375.85
ENSG00000006451.8	ENSG00000006451	RALA	protein_coding	NO	6092.98	0.148717	0.0382561	3.88741	0.000101319	0.000332737	5739.37	5673.02	5925.87	6582.55	6270.43	6366.61
ENSG00000006453.14	ENSG00000006453	BAIAP2L1	protein_coding	NO	3947.18	0.324992	0.0464685	6.99382	2.67492e-12	1.70238e-11	3522.61	3543.5	3447.09	4105.92	4490.51	4573.42
ENSG00000006459.11	ENSG00000006459	KDM7A	protein_coding	NO	1258.87	1.40203	0.065929	21.2657	2.35736e-100	1.38196e-98	742.464	674.952	656.548	1749.79	1878.13	1851.33
ENSG00000006468.14	ENSG00000006468	ETV1	protein_coding	NO	3085.48	0.0933773	0.0439637	2.12397	0.033673	0.072638	3027.91	2948.29	2982	3106.04	3262.78	3185.89
ENSG00000006530.18	ENSG00000006530	AGK	protein_coding	NO	2492.24	0.217343	0.0493942	4.40018	1.0816e-05	3.95291e-05	2354.13	2280.46	2279.7	2597.13	2624.36	2817.69
ENSG00000006534.16	ENSG00000006534	ALDH3B1	protein_coding	NO	3797.16	-0.963032	0.0567281	-16.9763	1.23037e-64	4.35604e-63	4678.01	4876.32	5504.84	2484.32	2571.65	2667.83
ENSG00000006555.11	ENSG00000006555	TTC22	protein_coding	NO	0.517925	1.51523	2.83565	0.534349	0.5931	NA	0	0.711975	0	0	2.39558	0
ENSG00000006576.16	ENSG00000006576	PHTF2	protein_coding	NO	3619.44	-0.177025	0.0448907	-3.94346	8.03132e-05	0.000267159	3960.9	3821.17	3741.9	3504.71	3423.28	3264.7
ENSG00000006606.9	ENSG00000006606	CCL26	protein_coding	NO	32.2942	0.684628	0.337479	2.02865	0.0424937	0.0888916	23.713	29.191	21.179	41.0208	34.7359	43.9255
ENSG00000006607.14	ENSG00000006607	FARP2	protein_coding	NO	3653.29	-0.219612	0.0418541	-5.24708	1.54526e-07	6.82605e-07	3927.37	4010.55	3852.88	3380.37	3326.26	3422.31
ENSG00000006611.17	ENSG00000006611	USH1C	protein_coding	NO	194.051	-1.41939	0.158339	-8.96421	3.12513e-19	2.98467e-18	244.49	287.638	315.143	115.371	97.0209	104.646
ENSG00000006625.18	ENSG00000006625	GGCT	protein_coding	NO	7226.78	-0.160216	0.0354686	-4.51713	6.26823e-06	2.35612e-05	7570.19	7608.87	7703.21	6982.51	6684.86	6811.03
ENSG00000006634.8	ENSG00000006634	DBF4	protein_coding	NO	3121.99	-0.0614879	0.0497057	-1.23704	0.216072	0.352947	3304.29	3245.89	3013.34	3148.34	2929.79	3090.29
ENSG00000006638.13	ENSG00000006638	TBXA2R	protein_coding	NO	1097.44	-0.176282	0.0703562	-2.50556	0.0122256	0.0292679	1075.26	1193.98	1223.3	1010.14	994.165	1087.8
ENSG00000006652.15	ENSG00000006652	IFRD1	protein_coding	NO	1293.77	0.349056	0.0636536	5.48368	4.16567e-08	1.93373e-07	1148.86	1191.85	1071.66	1516.49	1406.2	1427.58
ENSG00000006659.13	ENSG00000006659	LGALS14	protein_coding	NO	0	NA	NA	NA	NA	NA	0	0	0	0	0	0
ENSG00000006695.12	ENSG00000006695	COX10	protein_coding	NO	3434.3	0.174715	0.0460367	3.79513	0.000147569	0.000474044	3350.9	3163.3	3165.83	3525.22	3611.33	3789.22
ENSG00000006704.11	ENSG00000006704	GTF2IRD1	protein_coding	NO	5170.82	0.0466662	0.038266	1.21952	0.222646	0.360906	4965.02	5203.11	5092.27	5287.83	5254.7	5221.96
ENSG00000006712.15	ENSG00000006712	PAF1	protein_coding	NO	5014.01	0.224149	0.0396328	5.65565	1.55258e-08	7.47339e-08	4783.49	4567.32	4525.52	5323.73	5430.78	5453.22
ENSG00000006715.16	ENSG00000006715	VPS41	protein_coding	NO	5331.66	-0.254595	0.0371247	-6.85782	6.99204e-12	4.31655e-11	5826.05	5817.55	5758.14	4939.16	4787.56	4861.52
ENSG00000006740.17	ENSG00000006740	ARHGAP44	protein_coding	NO	1373.89	-0.166409	0.0575009	-2.89402	0.00380342	0.0100141	1480.02	1453.14	1425.77	1293.44	1290.02	1300.97
ENSG00000006744.19	ENSG00000006744	ELAC2	protein_coding	NO	8304.62	0.353471	0.0403896	8.75154	2.1046e-18	1.92502e-17	7176.88	7405.25	7293.19	9856.52	9026.54	9069.32
ENSG00000006747.15	ENSG00000006747	SCIN	protein_coding	NO	500.89	-1.77849	0.110813	-16.0495	5.76332e-58	1.84154e-56	766.177	699.159	861.56	219.205	206.02	253.217
ENSG00000006756.16	ENSG00000006756	ARSD	protein_coding	NO	222.16	-0.309339	0.138024	-2.24119	0.0250137	0.0556799	223.23	246.343	268.549	180.748	221.591	192.497
ENSG00000006757.12	ENSG00000006757	PNPLA4	protein_coding	NO	919.632	-0.573948	0.0712188	-8.05894	7.69603e-16	6.06928e-15	1076.08	1079.35	1146.21	714.018	777.365	724.77
ENSG00000006788.14	ENSG00000006788	MYH13	protein_coding	NO	0.136282	-0.29249	4.08047	-0.0716805	0.942856	NA	0.817691	0	0	0	0	0
ENSG00000006831.10	ENSG00000006831	ADIPOR2	protein_coding	NO	9173.46	0.2208	0.0374167	5.90113	3.61026e-09	1.82172e-08	8294.66	8622.73	8500.39	10224.4	9892.54	9505.99
ENSG00000006837.12	ENSG00000006837	CDKL3	protein_coding	NO	106.671	-0.37044	0.193156	-1.91783	0.0551325	0.111973	106.3	133.851	120.297	93.5787	82.6474	103.354
ENSG00000007001.13	ENSG00000007001	UPP2	protein_coding	YES	0.141193	-0.29249	4.08047	-0.0716805	0.942856	NA	0	0	0.847158	0	0	0
ENSG00000007038.11	ENSG00000007038	PRSS21	protein_coding	NO	7603.03	0.0714026	0.0400502	1.78283	0.0746141	0.146055	7095.92	7435.15	7715.07	7668.32	8001.23	7702.46
ENSG00000007047.15	ENSG00000007047	MARK4	protein_coding	NO	2466.24	0.232718	0.0573605	4.05712	4.96825e-05	0.000169382	2278.91	2355.21	2167.88	2453.56	2685.44	2856.45
ENSG00000007062.12	ENSG00000007062	PROM1	protein_coding	NO	5.57553	-0.0179868	0.840639	-0.0213966	0.982929	0.991577	4.90615	4.27185	7.62443	6.4095	1.19779	9.04348
ENSG00000007080.11	ENSG00000007080	CCDC124	protein_coding	NO	8103	-0.0225268	0.0372561	-0.604648	0.545413	0.693491	7926.7	8110.11	8462.27	8009.31	7931.76	8177.89
ENSG00000007129.18	ENSG00000007129	CEACAM21	protein_coding	NO	0.430642	2.55895	3.21412	0.796159	0.42594	NA	0	0	0	0	0	2.58385
ENSG00000007168.14	ENSG00000007168	PAFAH1B1	protein_coding	NO	13484.9	-0.104196	0.0308181	-3.38099	0.000722258	0.00211849	14123.2	13912.7	13879.8	13029.2	13091.8	12872.7
ENSG00000007171.18	ENSG00000007171	NOS2	protein_coding	NO	2.09364	1.1852	1.38453	0.856029	0.391982	0.553193	0.817691	2.13592	0.847158	0	3.59337	5.1677
ENSG00000007174.18	ENSG00000007174	DNAH9	protein_coding	NO	0.351603	0.6693	3.2532	0.205736	0.836997	NA	0.817691	0	0	0	0	1.29193
ENSG00000007202.15	ENSG00000007202	KIAA0100	protein_coding	NO	26415.6	-0.107912	0.0311282	-3.4667	0.000526882	0.00157099	27390.2	27426.7	27392.9	26016.1	25609.9	24657.7
ENSG00000007216.15	ENSG00000007216	SLC13A2	protein_coding	NO	6.71695	0.327353	0.729615	0.448666	0.653673	0.779722	4.08846	7.83172	5.93011	6.4095	9.58231	6.45963
ENSG00000007237.19	ENSG00000007237	GAS7	protein_coding	NO	319.952	-1.06976	0.114897	-9.31061	1.27105e-20	1.30619e-19	439.1	446.408	414.26	208.95	195.24	215.752
ENSG00000007255.10	ENSG00000007255	TRAPPC6A	protein_coding	NO	119.641	-1.34901	0.20201	-6.67791	2.42366e-11	1.43916e-10	137.372	182.266	195.694	75.6321	62.285	64.5963
ENSG00000007264.15	ENSG00000007264	MATK	protein_coding	NO	51.6436	0.871683	0.2782	3.13329	0.00172856	0.00480681	40.8846	29.191	39.8164	55.1217	80.2519	64.5963
ENSG00000007306.15	ENSG00000007306	CEACAM7	protein_coding	NO	0	NA	NA	NA	NA	NA	0	0	0	0	0	0
ENSG00000007312.13	ENSG00000007312	CD79B	protein_coding	NO	9.91665	1.48654	0.632607	2.34986	0.0187803	0.0430858	7.35922	5.6958	2.54148	11.5371	15.5713	16.795
ENSG00000007314.12	ENSG00000007314	SCN4A	protein_coding	NO	23.3933	-0.21404	0.400474	-0.534467	0.593018	0.735771	24.5307	26.3431	24.5676	24.3561	26.3514	14.2112
ENSG00000007341.19	ENSG00000007341	ST7L	protein_coding	NO	974.647	0.0457789	0.0659743	0.69389	0.487751	0.645363	953.428	954.758	969.149	1007.57	963.022	999.95
ENSG00000007350.17	ENSG00000007350	TKTL1	protein_coding	NO	1.1192	0.319063	1.86098	0.171448	0.863871	NA	0.817691	2.13592	0	2.5638	1.19779	0
ENSG00000007372.24	ENSG00000007372	PAX6	protein_coding	NO	0.141193	-0.29249	4.08047	-0.0716805	0.942856	NA	0	0	0.847158	0	0	0
ENSG00000007376.8	ENSG00000007376	RPUSD1	protein_coding	NO	2746.06	0.0370317	0.046359	0.798803	0.424404	0.584461	2646.05	2785.96	2699.89	2716.34	2837.56	2790.56
ENSG00000007384.15	ENSG00000007384	RHBDF1	protein_coding	NO	456.837	0.97886	0.1086	9.01345	1.99683e-19	1.9198e-18	288.645	307.573	327.003	516.605	687.531	613.665
ENSG00000007392.17	ENSG00000007392	LUC7L	protein_coding	NO	2845.81	0.0763512	0.0479843	1.59117	0.111571	0.206248	2740.08	2747.51	2823.58	3076.56	2810.01	2877.12
ENSG00000007402.12	ENSG00000007402	CACNA2D2	protein_coding	NO	12.7486	0.337015	0.531104	0.634556	0.525718	0.677873	9.8123	12.1036	11.8602	10.2552	14.3735	18.087
ENSG00000007516.14	ENSG00000007516	BAIAP3	protein_coding	NO	60.4666	0.0703329	0.25576	0.274995	0.78332	0.873892	52.3322	51.2622	73.7028	55.1217	67.0762	63.3043
ENSG00000007520.4	ENSG00000007520	TSR3	protein_coding	NO	4241.61	-0.122976	0.0491471	-2.50221	0.0123421	0.0295042	4167.77	4382.92	4716.13	4048.24	3937.13	4197.47
ENSG00000007541.17	ENSG00000007541	PIGQ	protein_coding	NO	2268.13	0.0092903	0.0483357	0.192204	0.847583	0.913033	2258.46	2238.45	2285.63	2234.35	2247.05	2344.84
ENSG00000007545.16	ENSG00000007545	CRAMP1	protein_coding	NO	2300.18	-0.178615	0.0473618	-3.77129	0.000162405	0.000518545	2477.6	2427.83	2422.03	2161.28	2171.59	2140.72
ENSG00000007866.22	ENSG00000007866	TEAD3	protein_coding	NO	2302.24	0.186777	0.0525508	3.55421	0.000379112	0.00115328	2183.24	2195.02	2080.62	2354.85	2400.37	2599.35
ENSG00000007908.16	ENSG00000007908	SELE	protein_coding	NO	0.118662	-0.29249	4.08047	-0.0716805	0.942856	NA	0	0.711975	0	0	0	0
ENSG00000007923.16	ENSG00000007923	DNAJC11	protein_coding	NO	5005.51	0.123452	0.0381578	3.23531	0.0012151	0.00344948	4808.02	4737.48	4828.8	5305.78	5102.58	5250.38
ENSG00000007933.13	ENSG00000007933	FMO3	protein_coding	NO	0.746069	-1.23741	2.19978	-0.562514	0.573766	NA	1.63538	0.711975	0.847158	1.2819	0	0
ENSG00000007944.15	ENSG00000007944	MYLIP	protein_coding	NO	441.436	0.0846485	0.103477	0.818039	0.413335	0.573709	462.813	383.042	440.522	416.617	461.149	484.472
ENSG00000007952.18	ENSG00000007952	NOX1	protein_coding	NO	0	NA	NA	NA	NA	NA	0	0	0	0	0	0
ENSG00000007968.7	ENSG00000007968	E2F2	protein_coding	NO	939.892	-0.855322	0.0699201	-12.2328	2.07527e-34	3.68877e-33	1217.54	1235.28	1179.24	664.024	694.718	648.547
ENSG00000008018.9	ENSG00000008018	PSMB1	protein_coding	NO	11190.7	0.336389	0.0359243	9.36382	7.6908e-21	7.97925e-20	9741.16	9641.56	10295.5	12645.9	12498.9	12321.1
ENSG00000008056.14	ENSG00000008056	SYN1	protein_coding	NO	3.71548	0.0403423	0.983851	0.0410045	0.967292	0.983854	5.72384	3.55987	1.69432	3.8457	3.59337	3.87578
ENSG00000008083.14	ENSG00000008083	JARID2	protein_coding	NO	3516.71	0.00573101	0.0426962	0.134227	0.893223	0.94126	3564.32	3480.84	3485.21	3436.77	3628.1	3504.99
ENSG00000008086.13	ENSG00000008086	CDKL5	protein_coding	NO	2125.28	-0.0869524	0.0503451	-1.72713	0.0841448	0.161956	2246.2	2189.32	2132.3	2110.01	2066.19	2007.65
ENSG00000008118.10	ENSG00000008118	CAMK1G	protein_coding	NO	0.332312	0.669299	3.31788	0.201725	0.840132	NA	0	0.711975	0	1.2819	0	0
ENSG00000008128.23	ENSG00000008128	CDK11A	protein_coding	NO	526.772	0.259159	0.0900999	2.87635	0.00402298	0.0105562	507.786	473.463	457.466	539.68	573.741	608.497
ENSG00000008130.15	ENSG00000008130	NADK	protein_coding	NO	3924.34	-0.142161	0.0452114	-3.14436	0.00166453	0.00463889	4015.68	4069.65	4268.83	3822.62	3812.56	3556.67
ENSG00000008196.13	ENSG00000008196	TFAP2B	protein_coding	NO	0	NA	NA	NA	NA	NA	0	0	0	0	0	0
ENSG00000008197.5	ENSG00000008197	TFAP2D	protein_coding	NO	0	NA	NA	NA	NA	NA	0	0	0	0	0	0
ENSG00000008226.20	ENSG00000008226	DLEC1	protein_coding	NO	0.901166	1.22676	2.07716	0.590592	0.554794	NA	1.63538	0	0	1.2819	1.19779	1.29193
ENSG00000008256.16	ENSG00000008256	CYTH3	protein_coding	NO	4539.74	-0.759105	0.0459831	-16.5083	3.19542e-61	1.09372e-59	5952.79	5773.4	5393.86	3432.93	3274.76	3410.68
ENSG00000008277.14	ENSG00000008277	ADAM22	protein_coding	NO	564.071	-0.87202	0.0914713	-9.53327	1.52411e-21	1.63378e-20	691.767	715.535	781.08	421.745	372.512	401.789
ENSG00000008282.9	ENSG00000008282	SYPL1	protein_coding	NO	4869.33	-0.145052	0.0388653	-3.73216	0.000189844	0.0006015	5217.69	5063.56	5060.08	4703.29	4537.22	4634.14
ENSG00000008283.16	ENSG00000008283	CYB561	protein_coding	NO	3010.8	0.184035	0.0443129	4.15308	3.2803e-05	0.000114248	2822.67	2744.66	2891.35	3182.96	3225.65	3197.52
ENSG00000008294.21	ENSG00000008294	SPAG9	protein_coding	NO	6326.41	0.417121	0.0456916	9.12906	6.90977e-20	6.79728e-19	5602	5605.38	5045.68	7273.5	7432.28	6999.65
ENSG00000008300.17	ENSG00000008300	CELSR3	protein_coding	NO	1143.52	-0.679788	0.066758	-10.1829	2.36489e-24	2.89351e-23	1360.64	1376.25	1488.46	870.41	912.715	852.671
ENSG00000008311.15	ENSG00000008311	AASS	protein_coding	NO	281.561	-0.209004	0.119011	-1.75618	0.0790577	0.153544	319.717	279.094	307.519	248.688	269.503	264.845
ENSG00000008323.15	ENSG00000008323	PLEKHG6	protein_coding	NO	4.52076	-3.29547	1.26737	-2.60023	0.00931611	0.0228126	7.35922	7.11975	10.1659	1.2819	1.19779	0
ENSG00000008324.12	ENSG00000008324	SS18L2	protein_coding	NO	1307.14	0.341191	0.0594071	5.74327	9.28653e-09	4.55627e-08	1139.86	1187.57	1131.8	1484.44	1478.07	1421.12
ENSG00000008382.16	ENSG00000008382	MPND	protein_coding	NO	380.747	-0.342374	0.103617	-3.30421	0.000952441	0.00274526	407.21	421.489	448.994	329.448	356.941	320.397
ENSG00000008394.13	ENSG00000008394	MGST1	protein_coding	NO	12735.4	0.395144	0.044733	8.83338	1.01562e-18	9.46975e-18	11110.8	11623.7	10267.6	14814.9	13845.2	14749.9
ENSG00000008405.12	ENSG00000008405	CRY1	protein_coding	YES	2417.88	-0.101169	0.0582538	-1.73669	0.0824425	0.159146	2691.02	2526.8	2289.87	2325.37	2399.17	2275.08
ENSG00000008438.5	ENSG00000008438	PGLYRP1	protein_coding	NO	0	NA	NA	NA	NA	NA	0	0	0	0	0	0
ENSG00000008441.18	ENSG00000008441	NFIX	protein_coding	NO	1005.03	-0.419502	0.0749611	-5.59626	2.19022e-08	1.04082e-07	1174.2	1198.97	1075.89	811.442	825.277	944.397
ENSG00000008513.16	ENSG00000008513	ST3GAL1	protein_coding	NO	6919.3	0.896554	0.107508	8.33945	7.46357e-17	6.23367e-16	5445.01	4834.31	4228.17	9330.95	8861.24	8816.1
ENSG00000008516.17	ENSG00000008516	MMP25	protein_coding	NO	14.1728	-0.267886	0.517934	-0.51722	0.605003	0.744671	15.5361	14.9515	16.096	11.5371	19.1646	7.75155
ENSG00000008517.18	ENSG00000008517	IL32	protein_coding	NO	2591.86	0.0757328	0.0521702	1.45165	0.146599	0.257866	2646.87	2553.85	2369.5	2624.05	2606.39	2750.51
ENSG00000008710.20	ENSG00000008710	PKD1	protein_coding	NO	3586.64	0.233928	0.0490197	4.77212	1.82296e-06	7.2277e-06	3181.64	3319.94	3388.63	3618.8	4016.19	3994.63
ENSG00000008735.14	ENSG00000008735	MAPK8IP2	protein_coding	NO	8.62382	-0.978131	0.704888	-1.38764	0.165247	0.28483	5.72384	14.2395	14.4017	6.4095	8.38452	2.58385
ENSG00000008838.20	ENSG00000008838	MED24	protein_coding	NO	3969.03	0.0468119	0.0393247	1.1904	0.233891	0.375068	3905.29	3896.64	3912.18	4039.26	4037.75	4023.06
ENSG00000008853.17	ENSG00000008853	RHOBTB2	protein_coding	NO	1351.98	-0.185094	0.062865	-2.94431	0.00323676	0.00862923	1407.25	1477.35	1430	1362.66	1208.57	1226.04
ENSG00000008869.12	ENSG00000008869	HEATR5B	protein_coding	NO	1965.39	0.170641	0.0521571	3.27167	0.00106914	0.00306001	1837.35	1833.34	1877.3	2179.23	2045.82	2019.28
ENSG00000008952.17	ENSG00000008952	SEC62	protein_coding	NO	7979.7	0.043945	0.0354494	1.23965	0.215103	0.351656	7817.13	7882.27	7874.34	8361.83	7968.89	7973.76
ENSG00000008988.11	ENSG00000008988	RPS20	protein_coding	NO	40186.8	0.00170547	0.029649	0.0575221	0.954129	0.976428	40012.9	40544.8	39930.8	39210.7	40532	40889.4
ENSG00000009307.16	ENSG00000009307	CSDE1	protein_coding	NO	46174.6	0.0437233	0.0329167	1.3283	0.184079	0.310407	46610.9	45624.8	44187.8	48317.4	46106.5	46200.5
ENSG00000009335.18	ENSG00000009335	UBE3C	protein_coding	NO	11325.5	0.109731	0.0323679	3.39014	0.000698582	0.00205322	11124.7	10772.2	10788.6	11828.1	11721.6	11717.8
ENSG00000009413.16	ENSG00000009413	REV3L	protein_coding	NO	2926.91	-0.653456	0.0520455	-12.5555	3.70883e-36	6.91038e-35	3776.1	3616.83	3342.89	2239.48	2320.12	2266.04
ENSG00000009694.13	ENSG00000009694	TENM1	protein_coding	NO	4.08586	-0.269424	0.965897	-0.278936	0.780294	0.872032	3.27077	4.27185	5.93011	2.5638	7.18673	1.29193
ENSG00000009709.12	ENSG00000009709	PAX7	protein_coding	NO	0	NA	NA	NA	NA	NA	0	0	0	0	0	0
ENSG00000009724.17	ENSG00000009724	MASP2	protein_coding	NO	3.04074	0.227873	1.11877	0.203682	0.838602	0.907895	3.27077	4.27185	0.847158	1.2819	5.98894	2.58385
ENSG00000009765.15	ENSG00000009765	IYD	protein_coding	NO	1.30534	1.93966	1.76851	1.09678	0.272738	0.423263	0.817691	0	0.847158	1.2819	3.59337	1.29193
ENSG00000009780.16	ENSG00000009780	FAM76A	protein_coding	NO	419.613	-0.636766	0.103218	-6.16916	6.86534e-10	3.65701e-09	520.052	491.263	521.85	333.294	360.534	290.683
ENSG00000009790.15	ENSG00000009790	TRAF3IP3	protein_coding	NO	0	NA	NA	NA	NA	NA	0	0	0	0	0	0
ENSG00000009830.12	ENSG00000009830	POMT2	protein_coding	NO	1977.04	-0.0926877	0.0510126	-1.81696	0.0692234	0.13659	1980.45	2073.98	2067.07	1883.11	1940.42	1917.22
ENSG00000009844.16	ENSG00000009844	VTA1	protein_coding	NO	3756.92	0.143192	0.0443082	3.23173	0.00123043	0.00348934	3622.37	3589.78	3497.92	4055.93	3755.07	4020.47
ENSG00000009950.16	ENSG00000009950	MLXIPL	protein_coding	NO	194.611	-0.547609	0.149023	-3.67465	0.000238173	0.000746042	212.6	246.343	234.663	138.445	184.459	151.155
ENSG00000009954.11	ENSG00000009954	BAZ1B	protein_coding	NO	13827.7	-0.202382	0.038904	-5.2021	1.97054e-07	8.5993e-07	15326.8	14691.6	14367.8	13366.4	12306.1	12907.6
ENSG00000010017.13	ENSG00000010017	RANBP9	protein_coding	NO	7876.62	0.358692	0.038396	9.34189	9.4626e-21	9.7987e-20	7036.23	7091.27	6577.34	8854.08	8792.97	8907.83
ENSG00000010030.14	ENSG00000010030	ETV7	protein_coding	YES	3.94799	1.46128	1.15494	1.26524	0.205785	0.33963	4.90615	1.42395	0	8.9733	8.38452	0
ENSG00000010072.16	ENSG00000010072	SPRTN	protein_coding	NO	2049.28	0.130364	0.0504707	2.58297	0.0097955	0.0238703	1993.53	1943.69	1933.22	2204.87	2141.65	2078.71
ENSG00000010165.20	ENSG00000010165	EEF1AKNMT	protein_coding	NO	4815.68	0.00527704	0.0427416	0.123464	0.90174	0.946232	4610.96	4763.11	5047.37	4804.56	4809.12	4858.93
ENSG00000010219.13	ENSG00000010219	DYRK4	protein_coding	NO	1136.62	0.113398	0.063359	1.78977	0.0734909	0.144195	1105.52	1125.63	1043.7	1184.48	1166.65	1193.74
ENSG00000010244.19	ENSG00000010244	ZNF207	protein_coding	NO	10938.3	0.0139224	0.038932	0.35761	0.720636	0.828442	11210.5	11075.5	10368.4	11329.4	10768.1	10878
ENSG00000010256.11	ENSG00000010256	UQCRC1	protein_coding	NO	11109.2	0.135592	0.0408442	3.31975	0.00090099	0.0026053	10205.6	10345.7	11213.8	11702.5	11886.9	11300.5
ENSG00000010270.14	ENSG00000010270	STARD3NL	protein_coding	NO	3312.38	0.338324	0.049487	6.83662	8.10861e-12	4.98311e-11	2815.31	2872.82	3090.43	3850.83	3701.17	3543.75
ENSG00000010278.15	ENSG00000010278	CD9	protein_coding	YES	6460.15	0.753322	0.0408288	18.4507	5.14282e-76	2.18995e-74	4627.31	4772.37	5034.66	7984.95	8317.45	8024.15
ENSG00000010282.15	ENSG00000010282	HHATL	protein_coding	NO	0.277475	-1.25112	3.4931	-0.35817	0.720216	NA	0.817691	0	0.847158	0	0	0
ENSG00000010292.13	ENSG00000010292	NCAPD2	protein_coding	NO	15303	-0.271699	0.036593	-7.42488	1.12879e-13	7.8717e-13	16422.5	16244.4	17554.8	13676.6	14010.5	13908.9
ENSG00000010295.20	ENSG00000010295	IFFO1	protein_coding	NO	6.74593	0.706017	0.763055	0.925251	0.354835	0.515535	1.63538	8.5437	5.08295	7.6914	7.18673	10.3354
ENSG00000010310.9	ENSG00000010310	GIPR	protein_coding	NO	59.2479	0.880609	0.257585	3.4187	0.000629199	0.00186067	32.7077	49.8382	42.3579	69.2226	83.8452	77.5155
ENSG00000010318.21	ENSG00000010318	PHF7	protein_coding	NO	110.619	-0.538078	0.191458	-2.81043	0.00494759	0.0127884	116.112	133.139	144.017	78.1959	101.812	90.4348
ENSG00000010319.7	ENSG00000010319	SEMA3G	protein_coding	NO	260.23	-0.988365	0.126744	-7.7981	6.28451e-15	4.72857e-14	336.071	338.188	364.278	178.184	184.459	160.199
ENSG00000010322.16	ENSG00000010322	NISCH	protein_coding	NO	3533.44	-0.34945	0.0442952	-7.88912	3.04332e-15	2.33038e-14	3861.14	4005.57	4012.14	3016.31	3226.84	3078.66
ENSG00000010327.10	ENSG00000010327	STAB1	protein_coding	NO	2.69961	-0.220238	1.18192	-0.18634	0.852178	0.915789	0.817691	2.8479	5.08295	2.5638	3.59337	1.29193
ENSG00000010361.14	ENSG00000010361	FUZ	protein_coding	NO	11.1317	-1.08332	0.600109	-1.8052	0.0710432	0.139735	13.0831	17.7994	14.4017	10.2552	4.79116	6.45963
ENSG00000010379.16	ENSG00000010379	SLC6A13	protein_coding	NO	0.822127	0.0365059	2.2563	0.0161796	0.987091	NA	2.45307	0	0	1.2819	1.19779	0
ENSG00000010404.18	ENSG00000010404	IDS	protein_coding	NO	2121.79	0.154012	0.0539323	2.85565	0.00429487	0.0112233	2076.94	2053.34	1895.09	2153.59	2297.36	2254.41
ENSG00000010438.17	ENSG00000010438	PRSS3	protein_coding	NO	0	NA	NA	NA	NA	NA	0	0	0	0	0	0
ENSG00000010539.12	ENSG00000010539	ZNF200	protein_coding	NO	1107.49	0.0976893	0.0630266	1.54997	0.121149	0.220727	1084.26	1038.77	1087.75	1161.4	1147.48	1125.27
ENSG00000010610.10	ENSG00000010610	CD4	protein_coding	NO	3.9151	-1.87952	1.08748	-1.72832	0.0839308	0.161601	4.08846	9.25567	5.08295	1.2819	1.19779	2.58385
ENSG00000010626.15	ENSG00000010626	LRRC23	protein_coding	NO	246.611	-0.696504	0.131038	-5.31529	1.06488e-07	4.77913e-07	304.181	306.861	304.13	158.956	198.833	206.708
ENSG00000010671.16	ENSG00000010671	BTK	protein_coding	NO	2.18931	-1.34033	1.38657	-0.966654	0.333717	0.491856	4.90615	2.8479	1.69432	0	2.39558	1.29193
ENSG00000010704.18	ENSG00000010704	HFE	protein_coding	NO	2368.97	-0.132627	0.0575439	-2.3048	0.0211776	0.047965	2333.69	2402.92	2698.2	2298.45	2282.99	2197.57
ENSG00000010803.16	ENSG00000010803	SCMH1	protein_coding	NO	3644.27	-0.0484626	0.0436651	-1.10987	0.267055	0.416116	3650.17	3858.19	3606.35	3585.47	3611.33	3554.09
ENSG00000010810.17	ENSG00000010810	FYN	protein_coding	NO	4134.13	-0.168516	0.0482529	-3.49235	0.000478794	0.00143652	4407.36	4602.21	4113.8	3791.86	3849.69	4039.85
ENSG00000010818.10	ENSG00000010818	HIVEP2	protein_coding	NO	2208.32	0.162197	0.0538277	3.01326	0.00258457	0.00700092	2201.22	2096.77	1954.39	2295.88	2346.47	2355.18
ENSG00000010932.17	ENSG00000010932	FMO1	protein_coding	NO	0	NA	NA	NA	NA	NA	0	0	0	0	0	0
ENSG00000011007.12	ENSG00000011007	ELOA	protein_coding	NO	7969.14	0.638828	0.0414615	15.4077	1.45208e-53	4.19939e-52	6427.05	6362.92	5906.39	9971.9	9383.48	9763.08
ENSG00000011009.11	ENSG00000011009	LYPLA2	protein_coding	NO	5032.1	0.49169	0.0379681	12.9501	2.34692e-38	4.64489e-37	4138.34	4233.4	4175.64	5798.03	5848.8	5998.41
ENSG00000011021.23	ENSG00000011021	CLCN6	protein_coding	NO	2143.53	0.266146	0.0566758	4.69594	2.65379e-06	1.03548e-05	1919.94	2060.46	1857.82	2344.59	2461.46	2216.94
ENSG00000011028.14	ENSG00000011028	MRC2	protein_coding	NO	5050.12	-0.439813	0.0456513	-9.63418	5.73472e-22	6.29075e-21	5522.69	5811.14	6109.71	4154.64	4436.61	4265.94
ENSG00000011083.9	ENSG00000011083	SLC6A7	protein_coding	NO	2.25031	2.2758	1.39186	1.63507	0.102034	0.19138	0	1.42395	0.847158	2.5638	4.79116	3.87578
ENSG00000011105.14	ENSG00000011105	TSPAN9	protein_coding	NO	586.74	0.695557	0.0918556	7.57229	3.66701e-14	2.62752e-13	396.58	448.544	498.976	733.246	706.695	736.397
ENSG00000011114.15	ENSG00000011114	BTBD7	protein_coding	NO	2990.19	-0.251952	0.0463248	-5.43882	5.3636e-08	2.47073e-07	3270.77	3294.31	3185.32	2849.66	2643.52	2697.54
ENSG00000011132.12	ENSG00000011132	APBA3	protein_coding	NO	1657.17	0.310703	0.0590207	5.26432	1.40713e-07	6.24134e-07	1424.42	1586.99	1424.92	1858.75	1846.99	1800.94
ENSG00000011143.19	ENSG00000011143	MKS1	protein_coding	NO	741.831	-0.369011	0.0753648	-4.89633	9.76434e-07	3.98457e-06	818.509	825.179	864.949	648.641	634.828	658.882
ENSG00000011198.10	ENSG00000011198	ABHD5	protein_coding	NO	3124.58	0.230271	0.0483214	4.7654	1.88481e-06	7.45787e-06	2955.95	2896.31	2774.44	3535.48	3365.79	3219.48
ENSG00000011201.12	ENSG00000011201	ANOS1	protein_coding	NO	202.021	0.49406	0.144941	3.40869	0.000652763	0.00192509	189.704	170.874	142.323	232.024	223.987	253.217
ENSG00000011243.18	ENSG00000011243	AKAP8L	protein_coding	NO	4320.26	0.311843	0.0412175	7.5658	3.85482e-14	2.75934e-13	3982.16	3836.12	3746.98	4710.98	4786.36	4858.93
ENSG00000011258.16	ENSG00000011258	MBTD1	protein_coding	NO	1550.11	-0.536194	0.0575933	-9.31	1.27827e-20	1.31194e-19	1883.14	1814.11	1806.99	1325.48	1222.94	1248
ENSG00000011260.14	ENSG00000011260	UTP18	protein_coding	NO	4832.42	0.0665627	0.0446556	1.49058	0.136072	0.242464	4789.22	4553.08	4822.03	5204.51	4888.18	4737.49
ENSG00000011275.19	ENSG00000011275	RNF216	protein_coding	NO	6511.27	0.186719	0.0355937	5.24585	1.55562e-07	6.86901e-07	6088.53	6109.46	6073.28	6792.78	6948.37	7055.2
ENSG00000011295.16	ENSG00000011295	TTC19	protein_coding	NO	2993.18	-0.150258	0.0452519	-3.32047	0.000898663	0.00259961	3085.15	3177.54	3182.77	2886.84	2739.34	2887.45
ENSG00000011304.22	ENSG00000011304	PTBP1	protein_coding	NO	37745.1	0.240239	0.0315176	7.62238	2.49045e-14	1.80844e-13	35209	34905.3	33712.7	40404.2	40346.3	41893.3
ENSG00000011332.19	ENSG00000011332	DPF1	protein_coding	NO	264.029	0.00978851	0.11869	0.082471	0.934272	0.966072	267.385	267.703	254.148	261.507	264.711	268.72
ENSG00000011347.10	ENSG00000011347	SYT7	protein_coding	NO	296.849	1.75092	0.120667	14.5104	1.04186e-47	2.65773e-46	127.56	137.411	143.17	433.282	487.5	452.174
ENSG00000011376.12	ENSG00000011376	LARS2	protein_coding	NO	2378.12	-0.019545	0.0615684	-0.317452	0.750901	0.851107	2386.02	2275.47	2521.99	2604.82	2268.61	2211.78
ENSG00000011405.13	ENSG00000011405	PIK3C2A	protein_coding	NO	6487.65	-0.118972	0.0375869	-3.16525	0.00154948	0.00433503	6942.2	6772.3	6550.23	6260.8	6257.25	6143.11
ENSG00000011422.12	ENSG00000011422	PLAUR	protein_coding	NO	6355.5	2.96618	0.0444743	66.6943	0	0	1375.36	1526.47	1420.68	10943.6	11443.7	11423.2
ENSG00000011426.11	ENSG00000011426	ANLN	protein_coding	NO	22974.3	0.0565606	0.0342031	1.65367	0.0981944	0.185143	22996.7	21910.3	22666.6	24225.3	23174.8	22872.2
ENSG00000011451.21	ENSG00000011451	WIZ	protein_coding	NO	7851.69	0.133872	0.0388463	3.44621	0.000568506	0.0016902	7453.26	7747.71	7259.3	8020.84	8144.96	8484.07
ENSG00000011454.18	ENSG00000011454	RABGAP1	protein_coding	NO	2817.47	-0.145481	0.0467546	-3.11158	0.00186087	0.00514958	2996.02	3016.64	2864.24	2761.21	2636.33	2630.36
ENSG00000011465.18	ENSG00000011465	DCN	protein_coding	NO	174.464	-1.91128	0.16795	-11.3801	5.25485e-30	8.0391e-29	264.932	284.79	277.021	62.8131	70.6695	86.559
ENSG00000011478.13	ENSG00000011478	QPCTL	protein_coding	NO	1990.11	0.274631	0.052943	5.1873	2.13366e-07	9.27374e-07	1758.04	1813.4	1833.25	2101.03	2287.78	2147.18
ENSG00000011485.15	ENSG00000011485	PPP5C	protein_coding	NO	7587.64	0.261405	0.0360376	7.25368	4.05612e-13	2.71815e-12	6757.4	6857.03	7092.41	8414.39	8189.28	8215.35
ENSG00000011523.14	ENSG00000011523	CEP68	protein_coding	NO	909.854	-0.912992	0.0739458	-12.3468	5.07053e-35	9.13286e-34	1153.76	1193.27	1219.06	578.137	661.18	653.714
ENSG00000011566.15	ENSG00000011566	MAP4K3	protein_coding	NO	1460.17	-0.0660368	0.0596433	-1.1072	0.268209	0.41755	1553.61	1484.47	1442.71	1487	1428.96	1364.27
ENSG00000011590.14	ENSG00000011590	ZBTB32	protein_coding	NO	1.36185	3.139	1.85555	1.69168	0.0907062	0.172497	0	0.711975	0	1.2819	3.59337	2.58385
ENSG00000011600.12	ENSG00000011600	TYROBP	protein_coding	NO	0	NA	NA	NA	NA	NA	0	0	0	0	0	0
ENSG00000011638.11	ENSG00000011638	TMEM159	protein_coding	NO	776.823	-0.428009	0.0870445	-4.91712	8.78254e-07	3.60159e-06	862.664	876.441	936.11	599.929	761.794	624
ENSG00000011677.13	ENSG00000011677	GABRA3	protein_coding	NO	609.964	-0.569959	0.087103	-6.54351	6.00934e-11	3.47484e-10	754.729	716.247	716.696	452.51	539.005	480.596
ENSG00000012048.23	ENSG00000012048	BRCA1	protein_coding	NO	4133.11	-0.492901	0.042816	-11.5121	1.14675e-30	1.79367e-29	4961.75	4705.44	4830.5	3552.14	3388.54	3360.3
ENSG00000012061.16	ENSG00000012061	ERCC1	protein_coding	NO	2983.84	0.695587	0.0483774	14.3783	7.07761e-47	1.75778e-45	2280.54	2271.2	2283.94	3509.84	3898.8	3658.73
ENSG00000012124.17	ENSG00000012124	CD22	protein_coding	NO	17.0105	0.0468452	0.478099	0.0979821	0.921946	0.959009	14.7184	19.2233	16.096	24.3561	9.58231	18.087
ENSG00000012171.20	ENSG00000012171	SEMA3B	protein_coding	NO	9563.16	1.04833	0.0437004	23.989	3.62157e-127	3.07223e-125	5853.85	6258.97	6590.05	12525.4	13321.8	12828.8
ENSG00000012174.12	ENSG00000012174	MBTPS2	protein_coding	NO	4818.31	-0.272485	0.0401395	-6.78846	1.13338e-11	6.89849e-11	5318.26	5244.41	5252.38	4527.67	4236.58	4330.53
ENSG00000012211.13	ENSG00000012211	PRICKLE3	protein_coding	NO	1753.47	0.0733332	0.0584372	1.25491	0.209513	0.344476	1718.79	1755.02	1651.11	1763.89	1704.45	1927.55
ENSG00000012223.13	ENSG00000012223	LTF	protein_coding	NO	2.02721	0.661272	1.36986	0.48273	0.629287	0.762277	2.45307	1.42395	0.847158	3.8457	3.59337	0
ENSG00000012232.9	ENSG00000012232	EXTL3	protein_coding	NO	2581.41	0.397388	0.0478825	8.29922	1.04795e-16	8.65901e-16	2229.03	2158	2299.19	2853.51	2982.49	2966.26
ENSG00000012504.15	ENSG00000012504	NR1H4	protein_coding	NO	0.118662	-0.29249	4.08047	-0.0716805	0.942856	NA	0	0.711975	0	0	0	0
ENSG00000012660.14	ENSG00000012660	ELOVL5	protein_coding	NO	11292.2	0.1252	0.0370122	3.38268	0.000717821	0.00210691	10957.9	11106.1	10340.4	11988.3	11543.1	11817.2
ENSG00000012779.11	ENSG00000012779	ALOX5	protein_coding	NO	6.4241	0.152887	0.752189	0.203257	0.838934	0.908056	4.90615	5.6958	7.62443	8.9733	3.59337	7.75155
ENSG00000012817.16	ENSG00000012817	KDM5D	protein_coding	NO	0	NA	NA	NA	NA	NA	0	0	0	0	0	0
ENSG00000012822.16	ENSG00000012822	CALCOCO1	protein_coding	NO	2191	0.0800299	0.0528247	1.51501	0.12977	0.233155	2123.54	2128.09	2139.08	2115.13	2257.83	2382.31
ENSG00000012963.15	ENSG00000012963	UBR7	protein_coding	NO	4266.39	-0.043085	0.0457565	-0.941614	0.34639	0.506108	4315.77	4254.76	4418.78	4373.84	3939.53	4295.65
ENSG00000012983.11	ENSG00000012983	MAP4K5	protein_coding	NO	4248.8	-0.34994	0.0470977	-7.43009	1.08527e-13	7.57307e-13	4952.76	4804.41	4525.52	3858.52	3559.83	3791.8
ENSG00000013016.16	ENSG00000013016	EHD3	protein_coding	NO	0.711357	0.626477	2.39007	0.262117	0.793231	NA	0	0	1.69432	1.2819	0	1.29193
ENSG00000013275.8	ENSG00000013275	PSMC4	protein_coding	NO	9283.34	0.665412	0.0338997	19.6289	8.76668e-86	4.27119e-84	7337.14	7027.19	7176.28	11465.3	11389.8	11304.3
ENSG00000013288.9	ENSG00000013288	MAN2B2	protein_coding	NO	1181.62	-0.205049	0.0627034	-3.27014	0.00107493	0.00307538	1250.25	1269.45	1275.82	1119.1	1042.08	1133.02
ENSG00000013293.6	ENSG00000013293	SLC7A14	protein_coding	NO	0	NA	NA	NA	NA	NA	0	0	0	0	0	0
ENSG00000013297.12	ENSG00000013297	CLDN11	protein_coding	NO	3.6171	-1.31034	1.11762	-1.17243	0.241022	0.384117	7.35922	6.40777	1.69432	3.8457	2.39558	0
ENSG00000013306.16	ENSG00000013306	SLC25A39	protein_coding	NO	19260.1	0.0545493	0.034619	1.5757	0.115094	0.211692	18105.3	19313.7	19267.8	19387.4	19579.1	19907.3
ENSG00000013364.19	ENSG00000013364	MVP	protein_coding	NO	2483.82	0.531021	0.0581115	9.13796	6.36411e-20	6.27763e-19	1876.6	2009.19	2211.08	2875.3	3047.18	2883.58
ENSG00000013374.16	ENSG00000013374	NUB1	protein_coding	NO	4910.87	-0.224455	0.0401045	-5.59675	2.18409e-08	1.03815e-07	5275.74	5455.15	5143.1	4569.97	4458.17	4563.08
ENSG00000013375.16	ENSG00000013375	PGM3	protein_coding	NO	2425.21	0.608909	0.0527483	11.5437	7.94652e-31	1.24745e-29	1898.68	1841.17	2024.71	3047.07	2930.99	2808.65
ENSG00000013392.8	ENSG00000013392	RWDD2A	protein_coding	NO	253.181	0.0874725	0.123781	0.706674	0.479769	0.637866	241.219	256.311	238.899	273.045	271.898	237.714
ENSG00000013441.16	ENSG00000013441	CLK1	protein_coding	NO	2932.26	-0.371091	0.0579104	-6.40801	1.47427e-10	8.2878e-10	3472.73	3306.41	3141.26	2791.98	2380.01	2501.17
ENSG00000013503.10	ENSG00000013503	POLR3B	protein_coding	NO	2895.41	0.0026709	0.0522141	0.0511529	0.959204	0.978842	2991.11	2811.59	2876.1	3103.48	2860.32	2729.84
ENSG00000013523.11	ENSG00000013523	ANGEL1	protein_coding	NO	1723.82	-0.229391	0.0538262	-4.26169	2.02886e-05	7.20899e-05	1859.43	1823.37	1900.18	1588.27	1627.8	1543.85
ENSG00000013561.18	ENSG00000013561	RNF14	protein_coding	NO	3373.7	0.00556937	0.0420224	0.132533	0.894562	0.941981	3374.61	3344.15	3383.55	3417.54	3413.7	3308.62
ENSG00000013563.14	ENSG00000013563	DNASE1L1	protein_coding	NO	1322.82	0.117959	0.0662928	1.77937	0.075179	0.147034	1213.45	1263.04	1330.89	1266.52	1461.3	1401.74
ENSG00000013573.17	ENSG00000013573	DDX11	protein_coding	NO	2067.26	-0.00164298	0.0525599	-0.0312592	0.975063	0.988173	2081.02	1994.95	2131.45	2007.45	2150.03	2038.66
ENSG00000013583.10	ENSG00000013583	HEBP1	protein_coding	NO	2979.1	-0.102076	0.0466308	-2.18903	0.0285946	0.0627404	3045.9	3007.38	3201.41	2788.13	2892.66	2939.13
ENSG00000013588.9	ENSG00000013588	GPRC5A	protein_coding	NO	25799.3	1.17067	0.114988	10.1808	2.41532e-24	2.95187e-23	18053.8	15475.5	14083.2	33473	36960.2	36750.1
ENSG00000013619.14	ENSG00000013619	MAMLD1	protein_coding	NO	2281.75	0.297989	0.0554431	5.37469	7.67159e-08	3.49152e-07	2004.16	2183.63	1951.01	2402.28	2550.09	2599.35
ENSG00000013725.14	ENSG00000013725	CD6	protein_coding	NO	0	NA	NA	NA	NA	NA	0	0	0	0	0	0
ENSG00000013810.20	ENSG00000013810	TACC3	protein_coding	NO	5349.75	-0.0959193	0.0452387	-2.12029	0.0339814	0.0732011	5217.69	5542.01	5823.37	5027.61	5194.81	5293.02
ENSG00000014123.10	ENSG00000014123	UFL1	protein_coding	NO	2136.77	0.0453471	0.052359	0.866079	0.386447	0.547884	2052.41	2128.8	2128.06	2284.34	2156.02	2070.96
ENSG00000014138.9	ENSG00000014138	POLA2	protein_coding	NO	3303.57	-0.27072	0.0434925	-6.22452	4.83024e-10	2.60503e-09	3625.64	3557.74	3654.64	2941.96	2953.75	3087.7
ENSG00000014164.7	ENSG00000014164	ZC3H3	protein_coding	NO	2805.91	0.352971	0.048095	7.33902	2.1516e-13	1.46639e-12	2485.78	2515.41	2390.68	3022.72	3139.4	3281.49
ENSG00000014216.16	ENSG00000014216	CAPN1	protein_coding	NO	6877.47	0.367105	0.0412113	8.90789	5.20146e-19	4.91775e-18	5800.7	5970.62	6252.03	7483.73	8020.39	7737.34
ENSG00000014257.16	ENSG00000014257	ACP3	protein_coding	NO	4.94772	1.02835	0.927463	1.10878	0.267526	0.416699	3.27077	0.711975	5.93011	6.4095	10.7801	2.58385
ENSG00000014641.21	ENSG00000014641	MDH1	protein_coding	NO	9856.25	-0.203725	0.0408967	-4.98146	6.31062e-07	2.62471e-06	10437.8	10102.2	11116.4	9188.65	9385.87	8906.53
ENSG00000014824.14	ENSG00000014824	SLC30A9	protein_coding	NO	3735.81	-0.298013	0.0408938	-7.28748	3.15816e-13	2.13092e-12	4171.86	4079.62	4109.57	3402.16	3326.26	3325.42
ENSG00000014914.21	ENSG00000014914	MTMR11	protein_coding	NO	308.26	-0.438161	0.115933	-3.77943	0.000157187	0.000503072	356.513	338.9	369.361	234.588	281.48	268.72
ENSG00000014919.13	ENSG00000014919	COX15	protein_coding	NO	3589.44	-0.303212	0.0435453	-6.96313	3.32783e-12	2.1086e-11	3966.62	3866.02	4063.82	3311.15	3157.37	3171.68
ENSG00000015133.19	ENSG00000015133	CCDC88C	protein_coding	NO	2208.86	-0.283127	0.0493957	-5.73182	9.93599e-09	4.86169e-08	2380.3	2428.55	2465.23	2038.22	1933.23	2007.65
ENSG00000015153.15	ENSG00000015153	YAF2	protein_coding	NO	1710.89	0.1883	0.0532833	3.53394	0.000409413	0.00123827	1620.66	1591.98	1585.03	1862.6	1767.94	1837.12
ENSG00000015171.20	ENSG00000015171	ZMYND11	protein_coding	NO	3739.68	-0.431627	0.0448235	-9.62948	6.003e-22	6.56506e-21	4373.01	4344.47	4165.48	3304.74	3056.76	3193.64
ENSG00000015285.11	ENSG00000015285	WAS	protein_coding	NO	9.91243	0.0369536	0.607659	0.060813	0.951508	0.975462	12.2654	7.83172	9.31874	12.819	10.7801	6.45963
ENSG00000015413.9	ENSG00000015413	DPEP1	protein_coding	NO	3.3929	0.378402	1.05982	0.357042	0.721061	0.828823	1.63538	2.13592	5.08295	3.8457	1.19779	6.45963
ENSG00000015475.19	ENSG00000015475	BID	protein_coding	NO	3518.82	0.213039	0.0460205	4.62923	3.67037e-06	1.41478e-05	3129.3	3294.31	3353.9	3921.33	3653.26	3760.79
ENSG00000015479.20	ENSG00000015479	MATR3	protein_coding	NO	1227.04	-0.335968	0.063067	-5.32717	9.97568e-08	4.49402e-07	1384.35	1310.03	1414.75	1101.15	1106.76	1045.17
ENSG00000015520.15	ENSG00000015520	NPC1L1	protein_coding	NO	30.4967	-2.74141	0.55878	-4.90607	9.29206e-07	3.80045e-06	75.2276	71.1975	12.7074	5.1276	8.38452	10.3354
ENSG00000015532.10	ENSG00000015532	XYLT2	protein_coding	NO	1869.33	0.101925	0.0555442	1.83503	0.0665017	0.131882	1740.05	1776.38	1895.09	1883.11	2017.08	1904.3
ENSG00000015568.13	ENSG00000015568	RGPD5	protein_coding	NO	0.667967	0.798875	2.5846	0.309091	0.757252	NA	0	1.42395	0	0	0	2.58385
ENSG00000015592.16	ENSG00000015592	STMN4	protein_coding	NO	0.964465	-1.77362	2.11918	-0.83694	0.402626	NA	2.45307	2.13592	0	0	1.19779	0
ENSG00000015676.18	ENSG00000015676	NUDCD3	protein_coding	NO	8160.2	-0.185846	0.0346049	-5.37051	7.85138e-08	3.56884e-07	8562.05	8674.7	8819.77	7538.85	7779.64	7586.19
ENSG00000016082.15	ENSG00000016082	ISL1	protein_coding	NO	179.665	-0.143666	0.144369	-0.995129	0.319674	0.476154	197.881	180.13	188.069	161.519	177.273	173.118
ENSG00000016391.11	ENSG00000016391	CHDH	protein_coding	NO	271.14	-0.705618	0.1249	-5.64948	1.60938e-08	7.73989e-08	328.712	318.253	361.737	189.721	203.624	224.795
ENSG00000016402.13	ENSG00000016402	IL20RA	protein_coding	NO	0.606547	-0.800506	2.49128	-0.321323	0.747966	NA	1.63538	0.711975	0	0	0	1.29193
ENSG00000016490.16	ENSG00000016490	CLCA1	protein_coding	NO	0	NA	NA	NA	NA	NA	0	0	0	0	0	0
ENSG00000016602.9	ENSG00000016602	CLCA4	protein_coding	NO	0.141193	-0.29249	4.08047	-0.0716805	0.942856	NA	0	0	0.847158	0	0	0
ENSG00000016864.18	ENSG00000016864	GLT8D1	protein_coding	NO	2608.34	-0.290751	0.0529178	-5.49439	3.92069e-08	1.82296e-07	2838.21	2785.96	2988.78	2409.97	2439.9	2187.23
ENSG00000017260.20	ENSG00000017260	ATP2C1	protein_coding	NO	8531.39	0.198009	0.0363869	5.44177	5.27531e-08	2.43161e-07	7861.28	7952.05	8026.83	9468.11	8977.43	8902.66
ENSG00000017427.17	ENSG00000017427	IGF1	protein_coding	NO	0.199631	1.63106	4.08047	0.399724	0.68936	NA	0	0	0	0	1.19779	0
ENSG00000017483.15	ENSG00000017483	SLC38A5	protein_coding	NO	6442.46	0.560295	0.0377714	14.8338	8.85264e-50	2.37299e-48	5111.39	5364.02	5143.95	7711.91	7808.39	7515.13
ENSG00000017797.13	ENSG00000017797	RALBP1	protein_coding	NO	7682.51	-0.130549	0.0357613	-3.65056	0.000261667	0.000814092	7872.73	7950.62	8267.42	7281.19	7360.41	7362.68
ENSG00000018189.13	ENSG00000018189	RUFY3	protein_coding	NO	997.918	0.135883	0.0651525	2.08562	0.037013	0.0787514	960.787	946.927	945.429	1020.39	1063.64	1050.34
ENSG00000018236.15	ENSG00000018236	CNTN1	protein_coding	NO	845.207	-1.18905	0.0801507	-14.8352	8.67766e-50	2.32897e-48	1098.16	1166.93	1259.72	540.962	488.698	516.77
ENSG00000018280.17	ENSG00000018280	SLC11A1	protein_coding	NO	5.77358	-1.03676	0.824573	-1.25733	0.208633	0.343493	8.17691	4.98382	10.1659	3.8457	3.59337	3.87578
ENSG00000018408.15	ENSG00000018408	WWTR1	protein_coding	NO	3975.49	0.406889	0.0408002	9.97273	2.00645e-23	2.36145e-22	3431.85	3438.13	3385.25	4417.43	4538.42	4641.89
ENSG00000018510.17	ENSG00000018510	AGPS	protein_coding	NO	11877.2	0.0088747	0.0347287	0.255543	0.798303	0.884048	11845.1	11865.8	11809.4	12317.8	11506	11919.3
ENSG00000018607.7	ENSG00000018607	ZNF806	transcribed_unprocessed_pseudogene	NO	0	NA	NA	NA	NA	NA	0	0	0	0	0	0
ENSG00000018610.15	ENSG00000018610	CXorf56	protein_coding	NO	2310.92	0.00228947	0.0516857	0.044296	0.964668	0.982056	2284.63	2219.23	2424.57	2384.33	2268.61	2284.12
ENSG00000018625.15	ENSG00000018625	ATP1A2	protein_coding	NO	2.01054	-1.93401	1.52057	-1.27189	0.203411	0.336534	4.90615	2.13592	2.54148	1.2819	1.19779	0
ENSG00000018699.13	ENSG00000018699	TTC27	protein_coding	NO	2925.81	0.159833	0.0433364	3.68818	0.00022586	0.000709217	2754.8	2768.87	2767.67	3116.3	3054.36	3092.87
ENSG00000018869.17	ENSG00000018869	ZNF582	protein_coding	NO	0	NA	NA	NA	NA	NA	0	0	0	0	0	0
ENSG00000019102.12	ENSG00000019102	VSIG2	protein_coding	NO	0	NA	NA	NA	NA	NA	0	0	0	0	0	0
ENSG00000019144.19	ENSG00000019144	PHLDB1	protein_coding	NO	3543.05	-0.622474	0.0461591	-13.4854	1.90587e-41	4.09005e-40	4265.08	4309.58	4313.73	2621.48	2901.04	2847.4
ENSG00000019169.10	ENSG00000019169	MARCO	protein_coding	NO	0.742829	-1.22791	2.33152	-0.526658	0.598431	NA	2.45307	0.711975	0	0	0	1.29193
ENSG00000019186.10	ENSG00000019186	CYP24A1	protein_coding	NO	13.0929	1.48476	0.539423	2.7525	0.00591413	0.0150618	8.17691	4.98382	7.62443	19.2285	19.1646	19.3789
ENSG00000019485.13	ENSG00000019485	PRDM11	protein_coding	NO	902.36	-0.200224	0.0721263	-2.77602	0.0055028	0.0140922	970.6	936.247	988.634	883.229	856.419	779.031
ENSG00000019505.8	ENSG00000019505	SYT13	protein_coding	NO	17.0942	0.305128	0.480871	0.634532	0.525734	0.677873	22.8954	12.8155	10.1659	16.6647	16.769	23.2547
ENSG00000019549.13	ENSG00000019549	SNAI2	protein_coding	NO	951.9	0.209234	0.0731611	2.8599	0.0042377	0.0110846	861.029	918.448	868.337	965.27	983.385	1114.93
ENSG00000019582.15	ENSG00000019582	CD74	protein_coding	YES	0.659119	0.639212	2.44917	0.260991	0.7941	NA	0	0.711975	0.847158	0	2.39558	0
ENSG00000019991.18	ENSG00000019991	HGF	protein_coding	NO	0	NA	NA	NA	NA	NA	0	0	0	0	0	0
ENSG00000019995.6	ENSG00000019995	ZRANB1	protein_coding	NO	2161.04	-0.194078	0.0517095	-3.75323	0.00017457	0.000555748	2384.39	2325.31	2207.69	2011.3	1969.17	2068.37
ENSG00000020129.16	ENSG00000020129	NCDN	protein_coding	NO	2739.47	-0.0415492	0.0529762	-0.7843	0.432864	0.593316	2680.39	2722.59	2935.4	2539.44	2796.84	2762.14
ENSG00000020181.18	ENSG00000020181	ADGRA2	protein_coding	NO	383.054	-0.722658	0.103739	-6.96609	3.25862e-12	2.06656e-11	451.366	498.382	481.186	289.709	293.458	284.224
ENSG00000020219.9	ENSG00000020219	CCT8L1P	processed_pseudogene	NO	0	NA	NA	NA	NA	NA	0	0	0	0	0	0
ENSG00000020256.20	ENSG00000020256	ZFP64	protein_coding	NO	2213.66	-0.0790281	0.0507602	-1.55689	0.119496	0.218489	2300.98	2331.01	2189.9	2084.37	2170.39	2205.32
ENSG00000020426.11	ENSG00000020426	MNAT1	protein_coding	NO	2654.57	0.455246	0.0455937	9.98486	1.77546e-23	2.09529e-22	2278.91	2250.55	2187.36	3106.04	3038.79	3065.74
ENSG00000020577.14	ENSG00000020577	SAMD4A	protein_coding	YES	2465.79	0.652823	0.0610673	10.6902	1.13093e-26	1.51575e-25	2100.65	1926.6	1723.97	2971.44	3090.3	2981.76
ENSG00000020633.19	ENSG00000020633	RUNX3	protein_coding	NO	57.1599	1.11916	0.258986	4.32133	1.55093e-05	5.57674e-05	38.4315	40.5826	28.8034	78.1959	74.2629	82.6832
ENSG00000020922.13	ENSG00000020922	MRE11	protein_coding	NO	2841.37	-0.516882	0.0470916	-10.9761	4.97978e-28	7.04069e-27	3348.45	3262.98	3423.37	2392.02	2249.45	2371.98
ENSG00000021300.14	ENSG00000021300	PLEKHB1	protein_coding	NO	3.22039	-1.48356	1.17167	-1.26619	0.205444	0.339197	3.27077	4.98382	5.93011	3.8457	0	1.29193
ENSG00000021355.13	ENSG00000021355	SERPINB1	protein_coding	NO	4227.37	0.426632	0.0497658	8.57279	1.01008e-17	8.87493e-17	3498.9	3556.31	3767.31	4519.98	5125.34	4896.4
ENSG00000021461.17	ENSG00000021461	CYP3A43	protein_coding	NO	0	NA	NA	NA	NA	NA	0	0	0	0	0	0
ENSG00000021488.13	ENSG00000021488	SLC7A9	protein_coding	NO	2.55677	-0.473295	1.24294	-0.380787	0.703361	0.817082	4.08846	1.42395	3.38863	2.5638	0	3.87578
ENSG00000021574.13	ENSG00000021574	SPAST	protein_coding	NO	2116.87	-0.145441	0.0512061	-2.8403	0.00450708	0.0117382	2224.12	2269.06	2175.5	2066.42	1924.85	2041.24
ENSG00000021645.20	ENSG00000021645	NRXN3	protein_coding	NO	228.951	-1.23189	0.143605	-8.57831	9.62748e-18	8.46592e-17	360.602	301.877	300.741	138.445	122.174	149.863
ENSG00000021762.20	ENSG00000021762	OSBPL5	protein_coding	NO	10328	0.759183	0.0514018	14.7696	2.30104e-49	6.08508e-48	7282.36	7465.77	8269.11	12005	13591.3	13354.6
ENSG00000021776.11	ENSG00000021776	AQR	protein_coding	NO	4793.63	-0.0373245	0.0439868	-0.848539	0.396138	0.557169	5003.45	4855.67	4706.81	4976.33	4615.08	4604.42
ENSG00000021826.17	ENSG00000021826	CPS1	protein_coding	NO	50143.9	-0.65649	0.0422807	-15.5269	2.28066e-54	6.69407e-53	60927	58264.5	64889.8	40933.6	38391.5	37456.8
ENSG00000021852.13	ENSG00000021852	C8B	protein_coding	NO	0	NA	NA	NA	NA	NA	0	0	0	0	0	0
ENSG00000022267.19	ENSG00000022267	FHL1	protein_coding	NO	1425.61	0.219149	0.0594074	3.68892	0.000225211	0.000707386	1309.94	1347.06	1294.46	1488.29	1491.25	1622.66
ENSG00000022277.13	ENSG00000022277	RTF2	protein_coding	NO	7348.3	0.0504045	0.0404769	1.24527	0.213034	0.349091	7146.62	6917.55	7598.16	7541.41	7440.67	7445.37
ENSG00000022355.18	ENSG00000022355	GABRA1	protein_coding	NO	1.26066	1.09817	1.80288	0.609121	0.542444	0.691429	0	0.711975	1.69432	1.2819	0	3.87578
ENSG00000022556.16	ENSG00000022556	NLRP2	protein_coding	NO	1.64795	0.0407267	1.47707	0.0275726	0.978003	0.989667	0.817691	0.711975	3.38863	1.2819	2.39558	1.29193
ENSG00000022567.10	ENSG00000022567	SLC45A4	protein_coding	NO	3154.57	-0.116025	0.0476289	-2.43602	0.0148498	0.0348975	3159.56	3243.05	3442.85	3059.89	3085.5	2936.55
ENSG00000022840.16	ENSG00000022840	RNF10	protein_coding	NO	14761.4	0.157832	0.030308	5.20762	1.91283e-07	8.36264e-07	13814.9	14117.7	13930.7	15498.2	15629.9	15576.7
ENSG00000022976.15	ENSG00000022976	ZNF839	protein_coding	NO	548.127	-0.262316	0.0864858	-3.03305	0.00242093	0.00659234	610.815	589.515	593.011	528.143	481.511	485.764
ENSG00000023041.11	ENSG00000023041	ZDHHC6	protein_coding	NO	4138.84	0.124623	0.0415718	2.99777	0.00271963	0.00734104	3947.81	3940.07	3991.81	4443.06	4153.93	4356.37
ENSG00000023171.18	ENSG00000023171	GRAMD1B	protein_coding	NO	14956.2	2.64688	0.044571	59.3858	0	0	3973.98	4041.17	4342.53	24407.4	27232.9	25739
ENSG00000023191.17	ENSG00000023191	RNH1	protein_coding	NO	10938.9	0.13586	0.0403136	3.37008	0.000751469	0.00219911	9952.12	10293	11029.2	11241	11532.3	11586
ENSG00000023228.14	ENSG00000023228	NDUFS1	protein_coding	NO	11323.7	-0.0589619	0.0322558	-1.82795	0.0675573	0.133644	11671.7	11370.2	11624.7	11212.8	11103.5	10959.4
ENSG00000023287.13	ENSG00000023287	RB1CC1	protein_coding	NO	8468.32	0.030972	0.0361695	0.856303	0.39183	0.553124	8524.43	8539.43	8066.64	8557.96	8553.41	8568.05
ENSG00000023318.8	ENSG00000023318	ERP44	protein_coding	NO	3685.09	0.637715	0.0453499	14.0621	6.49173e-45	1.54148e-43	2871.73	2986.73	2789.69	4645.6	4331.2	4485.56
ENSG00000023330.15	ENSG00000023330	ALAS1	protein_coding	NO	6605.96	0.729722	0.0349317	20.89	6.60602e-97	3.77049e-95	4981.38	4983.11	4945.71	8258	8325.83	8141.71
ENSG00000023445.16	ENSG00000023445	BIRC3	protein_coding	NO	8882.66	0.16982	0.123037	1.38024	0.167514	0.288095	9626.68	8236.84	7217.79	9748.84	9382.28	9083.53
ENSG00000023516.9	ENSG00000023516	AKAP11	protein_coding	NO	2551.76	-0.232051	0.0490597	-4.72997	2.2455e-06	8.82375e-06	2801.41	2664.21	2804.94	2440.74	2317.72	2281.54
ENSG00000023572.10	ENSG00000023572	GLRX2	protein_coding	NO	2889.94	0.286608	0.0492125	5.8239	5.74905e-09	2.85696e-08	2683.66	2595.15	2531.31	3189.37	3016.03	3324.12
ENSG00000023608.5	ENSG00000023608	SNAPC1	protein_coding	NO	1559.05	-0.094744	0.0832181	-1.1385	0.254911	0.401649	1812	1678.12	1339.36	1585.71	1463.7	1475.38
ENSG00000023697.13	ENSG00000023697	DERA	protein_coding	NO	2230.63	-0.394052	0.0532799	-7.3959	1.40458e-13	9.72285e-13	2444.08	2504.02	2651.61	1942.08	1843.4	1998.61
ENSG00000023734.11	ENSG00000023734	STRAP	protein_coding	NO	21629.1	0.421094	0.0330515	12.7406	3.51862e-37	6.75976e-36	18699.8	18822.5	17958.9	25184.2	24139	24970.3
ENSG00000023839.12	ENSG00000023839	ABCC2	protein_coding	NO	6318.04	0.921031	0.0445119	20.6918	4.1056e-95	2.30084e-93	4247.91	4324.54	4529.76	8742.55	8190.48	7872.99
ENSG00000023892.11	ENSG00000023892	DEF6	protein_coding	NO	8.13299	0.335655	0.69559	0.482547	0.629418	0.762349	4.08846	10.6796	6.77727	5.1276	14.3735	7.75155
ENSG00000023902.14	ENSG00000023902	PLEKHO1	protein_coding	NO	419.06	0.663549	0.0966183	6.86774	6.52254e-12	4.03592e-11	321.353	317.541	334.628	492.249	531.818	516.77
ENSG00000023909.10	ENSG00000023909	GCLM	protein_coding	NO	3833.74	0.485404	0.0414728	11.7042	1.21338e-31	1.95733e-30	3167.74	3131.27	3286.97	4514.85	4484.52	4417.09
ENSG00000024048.11	ENSG00000024048	UBR2	protein_coding	NO	3919.96	0.266763	0.040931	6.51739	7.15424e-11	4.12255e-10	3619.92	3487.96	3568.23	4305.9	4199.45	4338.29
ENSG00000024422.12	ENSG00000024422	EHD2	protein_coding	NO	11003.8	0.0677612	0.0377651	1.79428	0.0727687	0.142858	10661.1	10923.1	10650.5	10821.8	11165.8	11800.4
ENSG00000024526.17	ENSG00000024526	DEPDC1	protein_coding	NO	6277.87	-0.522877	0.0396706	-13.1805	1.13707e-39	2.33147e-38	7303.62	7230.1	7676.1	5218.61	5010.35	5228.42
ENSG00000024862.18	ENSG00000024862	CCDC28A	protein_coding	NO	615.96	-0.112424	0.0822544	-1.36678	0.171695	0.29386	632.893	655.017	631.133	590.956	561.763	624
ENSG00000025039.15	ENSG00000025039	RRAGD	protein_coding	NO	44.1934	0.39989	0.283759	1.40926	0.158759	0.275359	41.7023	37.0227	35.5807	52.5579	47.9116	50.3851
ENSG00000025156.13	ENSG00000025156	HSF2	protein_coding	NO	1394.99	-0.00520567	0.0612845	-0.0849427	0.932307	0.965006	1430.96	1432.49	1327.5	1402.4	1328.35	1448.25
ENSG00000025293.17	ENSG00000025293	PHF20	protein_coding	NO	5343.53	-0.13744	0.0384744	-3.57224	0.000353937	0.0010808	5534.13	5512.11	5747.97	5055.81	5033.11	5178.04
ENSG00000025423.11	ENSG00000025423	HSD17B6	protein_coding	NO	103.742	-1.24987	0.20311	-6.15368	7.5706e-10	4.01982e-09	130.831	161.618	145.711	56.4036	65.8784	62.0124
ENSG00000025434.19	ENSG00000025434	NR1H3	protein_coding	NO	1018.66	-0.456218	0.0688725	-6.6241	3.49377e-11	2.04872e-10	1127.6	1194.69	1213.13	808.878	883.968	883.677
ENSG00000025708.14	ENSG00000025708	TYMP	protein_coding	YES	164.673	0.539404	0.154553	3.49009	0.000482856	0.0014477	124.289	136.699	141.475	194.849	173.679	217.043
ENSG00000025770.19	ENSG00000025770	NCAPH2	protein_coding	NO	4352.15	0.133978	0.0540293	2.47973	0.0131481	0.0312447	3930.64	3952.17	4570.42	4528.95	4676.17	4454.56
ENSG00000025772.8	ENSG00000025772	TOMM34	protein_coding	NO	8857.89	0.46194	0.0337932	13.6696	1.54241e-42	3.41859e-41	7557.92	7430.17	7366.89	10133.4	10211.2	10447.8
ENSG00000025796.14	ENSG00000025796	SEC63	protein_coding	NO	7709.17	0.18221	0.0415547	4.38481	1.16085e-05	4.22325e-05	7373.94	7391.01	6901.8	8569.5	8019.2	7999.6
ENSG00000025800.14	ENSG00000025800	KPNA6	protein_coding	NO	8384.03	0.0561276	0.0351876	1.5951	0.110691	0.204813	8311.83	8352.18	7998.02	8438.74	8661.21	8542.21
ENSG00000026025.16	ENSG00000026025	VIM	protein_coding	NO	23464.8	0.559411	0.0288514	19.3894	9.48856e-84	4.51113e-82	19091.5	18969.9	18854.4	27758.2	28302.6	27812.6
ENSG00000026103.22	ENSG00000026103	FAS	protein_coding	NO	829.438	0.213302	0.0718593	2.96833	0.0029942	0.00802609	797.249	769.645	737.875	884.511	912.715	874.633
ENSG00000026297.16	ENSG00000026297	RNASET2	protein_coding	NO	1017.16	-0.310318	0.0718506	-4.31893	1.56787e-05	5.63578e-05	1046.64	1152.69	1178.4	887.074	874.386	963.776
ENSG00000026508.20	ENSG00000026508	CD44	protein_coding	NO	18168.1	0.797041	0.0341011	23.3729	8.06953e-121	6.32464e-119	13496	13499	12823.4	23365.2	23336.5	22488.5
ENSG00000026559.14	ENSG00000026559	KCNG1	protein_coding	NO	130.094	0.988562	0.169887	5.81894	5.92231e-09	2.93833e-08	87.493	81.1651	93.1874	165.365	172.482	180.87
ENSG00000026652.15	ENSG00000026652	AGPAT4	protein_coding	NO	766.568	0.27206	0.0733091	3.71114	0.000206331	0.00065092	687.678	680.648	715.849	828.107	856.419	830.708
ENSG00000026751.17	ENSG00000026751	SLAMF7	protein_coding	NO	6.9896	0.596621	0.719776	0.828898	0.407162	0.568278	7.35922	4.27185	5.08295	6.4095	7.18673	11.6273
ENSG00000026950.17	ENSG00000026950	BTN3A1	protein_coding	NO	1386.75	-0.481038	0.0620305	-7.75487	8.84371e-15	6.59679e-14	1547.07	1652.49	1648.57	1110.12	1225.34	1136.89
ENSG00000027001.10	ENSG00000027001	MIPEP	protein_coding	NO	532.847	-0.291807	0.0917827	-3.17932	0.00147619	0.00414284	565.842	560.324	633.675	503.786	451.566	481.888
ENSG00000027075.15	ENSG00000027075	PRKCH	protein_coding	NO	1756.2	-0.309294	0.0590615	-5.23682	1.63366e-07	7.19447e-07	2085.11	1882.46	1863.75	1543.41	1547.54	1614.91
ENSG00000027644.5	ENSG00000027644	INSRR	protein_coding	NO	3.54957	3.02403	1.22952	2.45953	0.0139119	0.0328899	0	1.42395	0.847158	8.9733	3.59337	6.45963
ENSG00000027697.15	ENSG00000027697	IFNGR1	protein_coding	YES	1471.89	0.719926	0.0573011	12.5639	3.3343e-36	6.22863e-35	1128.41	1095.02	1113.17	1903.62	1813.45	1777.69
ENSG00000027847.14	ENSG00000027847	B4GALT7	protein_coding	NO	1631.94	0.0589937	0.0537359	1.09784	0.272272	0.422632	1595.32	1614.05	1585.88	1704.93	1648.16	1643.33
ENSG00000027869.12	ENSG00000027869	SH2D2A	protein_coding	NO	6936.36	2.55091	0.0419888	60.7521	0	0	2082.66	2042.66	1939.99	11478.1	11806.6	12268.1
ENSG00000028116.18	ENSG00000028116	VRK2	protein_coding	NO	1338.78	-0.431905	0.0610273	-7.07724	1.47055e-12	9.49864e-12	1589.59	1470.23	1553.69	1158.84	1107.95	1152.4
ENSG00000028137.19	ENSG00000028137	TNFRSF1B	protein_coding	NO	16.3642	1.07194	0.479883	2.23375	0.0254994	0.0566501	11.4477	9.25567	11.0131	15.3828	23.9558	27.1304
ENSG00000028203.18	ENSG00000028203	VEZT	protein_coding	NO	4934.17	0.224447	0.044842	5.00529	5.57782e-07	2.33068e-06	4721.35	4578.71	4351.85	5571.13	5161.27	5220.67
ENSG00000028277.21	ENSG00000028277	POU2F2	protein_coding	NO	18.3785	0.245503	0.504077	0.487035	0.626234	0.760196	24.5307	19.9353	5.93011	20.5104	25.1536	14.2112
ENSG00000028310.18	ENSG00000028310	BRD9	protein_coding	NO	4957.42	0.354386	0.03787	9.35796	8.12895e-21	8.42979e-20	4365.65	4419.23	4268.83	5527.55	5592.48	5570.78
ENSG00000028528.15	ENSG00000028528	SNX1	protein_coding	NO	6812.57	-0.0449757	0.039085	-1.15072	0.249849	0.395314	6836.72	6821.43	7099.19	6954.3	6686.06	6477.71
ENSG00000028839.10	ENSG00000028839	TBPL1	protein_coding	NO	1985.36	0.354127	0.056328	6.28689	3.23898e-10	1.77426e-09	1814.46	1755.02	1657.89	2340.75	2112.9	2231.16
ENSG00000029153.14	ENSG00000029153	ARNTL2	protein_coding	NO	2440.82	0.527161	0.0533305	9.88481	4.8451e-23	5.61378e-22	1955.1	1923.76	2122.13	3007.34	2861.52	2775.06
ENSG00000029363.17	ENSG00000029363	BCLAF1	protein_coding	NO	8543.48	-0.134943	0.0456024	-2.95912	0.00308514	0.00825758	9503.21	8941.69	8381.79	8423.36	7874.26	8136.55
ENSG00000029364.12	ENSG00000029364	SLC39A9	protein_coding	NO	4521.74	-0.110217	0.0388046	-2.8403	0.00450706	0.0117382	4765.5	4673.4	4644.12	4411.02	4325.22	4311.16
ENSG00000029534.21	ENSG00000029534	ANK1	protein_coding	NO	14.3413	0.0628873	0.508921	0.12357	0.901656	0.946229	19.6246	10.6796	11.8602	14.1009	15.5713	14.2112
ENSG00000029559.7	ENSG00000029559	IBSP	protein_coding	NO	0	NA	NA	NA	NA	NA	0	0	0	0	0	0
ENSG00000029639.11	ENSG00000029639	TFB1M	protein_coding	NO	900.681	0.193066	0.0699524	2.75996	0.00578078	0.0147534	862.664	796.7	863.254	951.169	967.813	962.484
ENSG00000029725.17	ENSG00000029725	RABEP1	protein_coding	NO	8799.41	0.0881463	0.0374242	2.35533	0.0185063	0.0425384	8704.32	8476.77	8409.74	9415.55	8758.23	9031.85
ENSG00000029993.15	ENSG00000029993	HMGB3	protein_coding	NO	4196.2	-0.300477	0.0414807	-7.24379	4.36333e-13	2.9105e-12	4682.1	4472.63	4741.55	3764.94	3737.1	3778.88
ENSG00000030066.13	ENSG00000030066	NUP160	protein_coding	NO	10281.6	-0.0101887	0.0326361	-0.312189	0.754897	0.854047	10430.5	10190.5	10332.8	10318	10090.2	10327.7
ENSG00000030110.13	ENSG00000030110	BAK1	protein_coding	NO	2598.86	0.546203	0.0458409	11.9152	9.86417e-33	1.65284e-31	2103.1	2091.07	2145.01	3047.07	3150.18	3056.7
ENSG00000030304.14	ENSG00000030304	MUSK	protein_coding	NO	0.770271	-1.28471	2.28977	-0.561066	0.574752	NA	1.63538	0	1.69432	0	0	1.29193
ENSG00000030419.16	ENSG00000030419	IKZF2	protein_coding	NO	113.866	-0.6811	0.188544	-3.61241	0.000303363	0.000934452	152.091	132.427	136.393	73.0683	91.032	98.1863
ENSG00000030582.18	ENSG00000030582	GRN	protein_coding	NO	12629.9	0.0432084	0.035532	1.21604	0.22397	0.36248	12207.3	12700.2	12415.1	12422.9	13261.9	12772
ENSG00000031003.10	ENSG00000031003	FAM13B	protein_coding	NO	2113.34	-0.269063	0.0502327	-5.35632	8.49343e-08	3.84936e-07	2380.3	2285.44	2263.61	1903.62	1893.7	1953.39
ENSG00000031081.11	ENSG00000031081	ARHGAP31	protein_coding	NO	63.9003	2.13912	0.267019	8.01112	1.1367e-15	8.89623e-15	26.1661	22.0712	22.8733	91.0149	126.966	94.3106
ENSG00000031691.7	ENSG00000031691	CENPQ	protein_coding	NO	1860.59	0.24113	0.051688	4.6651	3.08461e-06	1.19581e-05	1686.9	1671.72	1758.7	2016.43	2018.27	2011.53
ENSG00000031698.13	ENSG00000031698	SARS1	protein_coding	NO	18323.8	0.589224	0.031395	18.7681	1.37756e-78	6.15689e-77	14834.6	14631.8	14431.3	22294.8	21512.3	22237.9
ENSG00000031823.14	ENSG00000031823	RANBP3	protein_coding	NO	4690.47	0.273197	0.040767	6.70143	2.06397e-11	1.23064e-10	4245.45	4367.97	4127.36	5062.22	5072.64	5267.18
ENSG00000032219.19	ENSG00000032219	ARID4A	protein_coding	NO	1061.16	-0.257419	0.0680896	-3.78059	0.00015646	0.000500967	1211.82	1161.23	1092.83	966.552	930.682	1003.83
ENSG00000032389.13	ENSG00000032389	EIPR1	protein_coding	NO	2491.74	0.217115	0.0487953	4.44952	8.60636e-06	3.18462e-05	2250.29	2277.61	2387.29	2697.12	2746.53	2591.6
ENSG00000032444.17	ENSG00000032444	PNPLA6	protein_coding	NO	13551.5	-0.0901136	0.0357018	-2.52406	0.0116007	0.0279045	13425.7	14216	14282.2	12857.5	13357.7	13169.9
ENSG00000032742.18	ENSG00000032742	IFT88	protein_coding	NO	596.212	0.127458	0.0911266	1.39869	0.161905	0.279985	570.748	555.34	583.692	706.327	595.301	565.863
ENSG00000033011.13	ENSG00000033011	ALG1	protein_coding	NO	1341.68	0.0307759	0.0665695	0.462311	0.643858	0.772701	1238.8	1299.35	1444.41	1343.43	1322.36	1401.74
ENSG00000033030.15	ENSG00000033030	ZCCHC8	protein_coding	NO	2127.28	0.281713	0.0492918	5.71522	1.09565e-08	5.33929e-08	1971.45	1910.94	1878.15	2317.67	2322.51	2362.93
ENSG00000033050.9	ENSG00000033050	ABCF2	protein_coding	NO	10488.2	0.226542	0.0361351	6.2693	3.62681e-10	1.97969e-09	9948.03	9404.48	9647.44	11611.4	11050.8	11266.9
ENSG00000033100.16	ENSG00000033100	CHPF2	protein_coding	NO	3758.67	1.00801	0.042975	23.4558	1.15243e-121	9.16519e-120	2445.71	2509	2535.55	4986.59	5185.23	4889.94
ENSG00000033122.21	ENSG00000033122	LRRC7	protein_coding	NO	21.4397	-2.65548	0.526356	-5.04503	4.53447e-07	1.91208e-06	28.6192	44.1424	38.1221	6.4095	3.59337	7.75155
ENSG00000033170.17	ENSG00000033170	FUT8	protein_coding	NO	1587.94	0.410664	0.0559181	7.34403	2.07251e-13	1.41517e-12	1309.94	1379.1	1401.2	1852.34	1808.66	1776.4
ENSG00000033178.13	ENSG00000033178	UBA6	protein_coding	NO	3933.56	0.435275	0.0408585	10.6532	1.68399e-26	2.25143e-25	3379.52	3339.16	3315.78	4561	4604.3	4401.59
ENSG00000033327.13	ENSG00000033327	GAB2	protein_coding	NO	3862.27	0.0811335	0.0454832	1.78381	0.0744542	0.145808	3830.88	3883.11	3545.36	3908.51	3998.22	4007.55
ENSG00000033627.17	ENSG00000033627	ATP6V0A1	protein_coding	NO	3439.61	0.519518	0.0502263	10.3436	4.47593e-25	5.65888e-24	2905.26	2965.38	2607.55	4044.39	4037.75	4077.32
ENSG00000033800.14	ENSG00000033800	PIAS1	protein_coding	NO	2508.15	-0.118907	0.054018	-2.20124	0.0277191	0.0610299	2744.17	2642.85	2445.75	2398.43	2316.52	2501.17
ENSG00000033867.16	ENSG00000033867	SLC4A7	protein_coding	NO	3286.65	0.433498	0.0448186	9.67229	3.95418e-22	4.38875e-21	2888.09	2729.71	2773.6	3736.74	3890.42	3701.37
ENSG00000034053.14	ENSG00000034053	APBA2	protein_coding	NO	0.454576	-0.192253	2.77415	-0.0693014	0.94475	NA	0.817691	0.711975	0	0	1.19779	0
ENSG00000034152.19	ENSG00000034152	MAP2K3	protein_coding	NO	6697.16	0.51137	0.0399041	12.815	1.35187e-37	2.62983e-36	5678.87	5539.16	5349.81	7595.25	8121.01	7898.83
ENSG00000034239.11	ENSG00000034239	EFCAB1	protein_coding	NO	0	NA	NA	NA	NA	NA	0	0	0	0	0	0
ENSG00000034510.6	ENSG00000034510	TMSB10	protein_coding	NO	67432.1	0.691064	0.0300661	22.9848	6.60896e-117	4.92983e-115	50877.6	51868.1	52006.2	81025	85101.7	83714.2
ENSG00000034533.12	ENSG00000034533	ASTE1	protein_coding	NO	705.246	-0.128849	0.081139	-1.58801	0.112285	0.207336	718.751	732.622	758.207	662.742	624.048	735.106
ENSG00000034677.13	ENSG00000034677	RNF19A	protein_coding	NO	4073.52	-0.52083	0.0414562	-12.5634	3.35716e-36	6.26592e-35	4861.17	4774.5	4767.81	3422.67	3382.56	3232.4
ENSG00000034693.15	ENSG00000034693	PEX3	protein_coding	NO	1138.61	0.183645	0.0641829	2.86128	0.00421939	0.0110407	1116.97	1027.38	1054.71	1207.55	1182.22	1242.83
ENSG00000034713.8	ENSG00000034713	GABARAPL2	protein_coding	NO	3378.9	-0.0820165	0.0529185	-1.54987	0.121174	0.220753	3340.27	3308.55	3778.33	3262.43	3351.41	3232.4
ENSG00000034971.17	ENSG00000034971	MYOC	protein_coding	NO	0.21365	1.63106	4.08047	0.399724	0.68936	NA	0	0	0	1.2819	0	0
ENSG00000035115.22	ENSG00000035115	SH3YL1	protein_coding	NO	243.479	-0.451705	0.126711	-3.56485	0.000364062	0.00110983	269.838	286.214	288.034	206.386	219.195	191.205
ENSG00000035141.8	ENSG00000035141	FAM136A	protein_coding	NO	5364.63	0.0648374	0.0400961	1.61705	0.105868	0.197391	5314.18	5226.61	5190.54	5717.27	5316.99	5422.21
ENSG00000035403.18	ENSG00000035403	VCL	protein_coding	NO	13963.2	0.887166	0.03357	26.4274	6.64503e-154	7.33394e-152	9733.8	9600.98	10068.5	18478.6	18085.4	17811.8
ENSG00000035499.13	ENSG00000035499	DEPDC1B	protein_coding	NO	1286.92	-0.202962	0.0650491	-3.12014	0.00180767	0.00501328	1282.96	1397.61	1451.18	1242.16	1181.02	1166.61
ENSG00000035664.11	ENSG00000035664	DAPK2	protein_coding	NO	179.598	0.353031	0.160671	2.19723	0.0280043	0.0615848	140.643	167.314	165.196	157.674	216.8	229.963
ENSG00000035681.9	ENSG00000035681	NSMAF	protein_coding	NO	5224.67	0.145861	0.0387494	3.7642	0.000167081	0.000533162	5050.06	4929.71	4901.66	5514.73	5339.74	5612.12
ENSG00000035687.10	ENSG00000035687	ADSS2	protein_coding	NO	7855.14	0.00862688	0.0361834	0.238421	0.811554	0.891976	7763.98	8009.72	7718.46	7937.52	7671.84	8029.32
ENSG00000035720.8	ENSG00000035720	STAP1	protein_coding	YES	0.636588	0.724711	2.62682	0.275889	0.782634	NA	0	1.42395	0	0	2.39558	0
ENSG00000035862.12	ENSG00000035862	TIMP2	protein_coding	NO	18144.9	-0.176545	0.0327343	-5.39328	6.91826e-08	3.15663e-07	19231.3	19499.6	19029.7	16495.5	17191.9	17421.6
ENSG00000035928.16	ENSG00000035928	RFC1	protein_coding	NO	5144.05	-0.306707	0.0403254	-7.60578	2.83182e-14	2.04671e-13	5786.8	5631.01	5648.01	4787.89	4478.53	4532.07
ENSG00000036054.13	ENSG00000036054	TBC1D23	protein_coding	NO	3063.94	0.166463	0.046865	3.55196	0.00038238	0.00116224	2919.16	2868.55	2874.41	3413.7	3196.9	3110.96
ENSG00000036257.13	ENSG00000036257	CUL3	protein_coding	NO	6850.59	-0.0247734	0.036616	-0.676572	0.498677	0.654402	6972.45	7035.02	6718.81	6747.92	6729.18	6900.17
ENSG00000036448.10	ENSG00000036448	MYOM2	protein_coding	NO	10.3195	-0.890355	0.678206	-1.31281	0.189247	0.317472	12.2654	9.25567	18.6375	14.1009	1.19779	6.45963
ENSG00000036473.8	ENSG00000036473	OTC	protein_coding	NO	0	NA	NA	NA	NA	NA	0	0	0	0	0	0
ENSG00000036530.9	ENSG00000036530	CYP46A1	protein_coding	NO	4.62095	-1.43587	0.980509	-1.46441	0.143082	0.252764	4.08846	8.5437	7.62443	0	3.59337	3.87578
ENSG00000036549.13	ENSG00000036549	ZZZ3	protein_coding	NO	4956.96	-0.324684	0.0448643	-7.23703	4.58602e-13	3.05528e-12	5687.04	5376.12	5474.34	4663.55	4309.64	4231.06
ENSG00000036565.15	ENSG00000036565	SLC18A1	protein_coding	NO	0	NA	NA	NA	NA	NA	0	0	0	0	0	0
ENSG00000036672.16	ENSG00000036672	USP2	protein_coding	NO	951.312	-0.37829	0.0725347	-5.2153	1.83518e-07	8.04592e-07	1098.16	1085.05	1042	780.677	798.925	903.056
ENSG00000036828.17	ENSG00000036828	CASR	protein_coding	NO	0	NA	NA	NA	NA	NA	0	0	0	0	0	0
ENSG00000037042.9	ENSG00000037042	TUBG2	protein_coding	NO	870.177	0.195891	0.085081	2.30241	0.0213121	0.048214	846.31	838.706	748.041	810.16	954.638	1023.2
ENSG00000037241.7	ENSG00000037241	RPL26L1	protein_coding	NO	3183.63	0.198717	0.0506423	3.92392	8.71189e-05	0.000288467	2869.28	2857.15	3170.07	3439.34	3483.17	3282.78
ENSG00000037280.16	ENSG00000037280	FLT4	protein_coding	NO	2.89461	-0.36663	1.15391	-0.317727	0.750692	0.851055	5.72384	0.711975	3.38863	2.5638	2.39558	2.58385
ENSG00000037474.15	ENSG00000037474	NSUN2	protein_coding	NO	21951.4	0.37794	0.0312872	12.0797	1.35209e-33	2.32499e-32	19479	18742.7	19056	25179.1	24337.9	24913.5
ENSG00000037637.11	ENSG00000037637	FBXO42	protein_coding	NO	2325.89	-0.0252191	0.0504028	-0.500351	0.616828	0.752961	2405.65	2291.85	2341.55	2220.25	2286.58	2409.44
ENSG00000037749.12	ENSG00000037749	MFAP3	protein_coding	NO	2341.28	0.0209861	0.0503335	0.416941	0.676721	0.797728	2318.15	2310.36	2344.93	2453.56	2390.79	2229.86
ENSG00000037757.14	ENSG00000037757	MRI1	protein_coding	NO	2808.11	-0.0631388	0.0458123	-1.37821	0.168139	0.288918	2843.11	2917.67	2848.15	2690.71	2841.16	2707.88
ENSG00000037897.17	ENSG00000037897	METTL1	protein_coding	NO	1595.03	0.0917123	0.056822	1.61403	0.106521	0.198234	1470.21	1549.97	1612.99	1653.65	1636.18	1647.2
ENSG00000037965.6	ENSG00000037965	HOXC8	protein_coding	NO	57.1532	0.220096	0.265488	0.829023	0.407092	0.568252	59.6915	45.5664	53.371	44.8665	67.0762	72.3478
ENSG00000038002.9	ENSG00000038002	AGA	protein_coding	NO	555.564	-0.361489	0.0866079	-4.17385	2.99495e-05	0.00010485	618.992	637.217	617.579	474.303	465.94	519.354
ENSG00000038210.14	ENSG00000038210	PI4K2B	protein_coding	YES	1814.43	-0.176325	0.0572476	-3.08003	0.00206978	0.0056913	1861.88	1900.97	2012.85	1806.2	1661.33	1643.33
ENSG00000038219.13	ENSG00000038219	BOD1L1	protein_coding	NO	3701.2	-0.434847	0.0419818	-10.358	3.84976e-25	4.88434e-24	4335.4	4162.2	4267.98	3093.22	3174.14	3174.26
ENSG00000038274.17	ENSG00000038274	MAT2B	protein_coding	NO	5877.26	-0.282132	0.036425	-7.74558	9.51489e-15	7.09012e-14	6454.85	6476.12	6418.07	5339.11	5198.4	5376.99
ENSG00000038295.8	ENSG00000038295	TLL1	protein_coding	NO	2148.32	-1.27906	0.0519204	-24.6351	5.3212e-134	4.85689e-132	3096.6	3062.2	2970.14	1242.16	1287.62	1231.2
ENSG00000038358.15	ENSG00000038358	EDC4	protein_coding	NO	4559.25	0.127394	0.0381408	3.34011	0.000837464	0.00243266	4323.95	4395.73	4354.39	4768.67	4795.95	4716.82
ENSG00000038382.20	ENSG00000038382	TRIO	protein_coding	NO	13175	-0.0967698	0.0429773	-2.25165	0.0243444	0.0543354	14490.3	13515.4	12844.6	12940.8	12932.5	12326.3
ENSG00000038427.16	ENSG00000038427	VCAN	protein_coding	NO	5.00828	1.93871	0.90481	2.14267	0.0321395	0.0696565	2.45307	2.8479	0.847158	10.2552	7.18673	6.45963
ENSG00000038532.16	ENSG00000038532	CLEC16A	protein_coding	NO	3151.68	0.0587789	0.0447189	1.31441	0.188708	0.316764	3139.93	3148.35	2972.68	3203.47	3186.12	3259.53
ENSG00000038945.15	ENSG00000038945	MSR1	protein_coding	YES	5.25113	0.55522	0.827427	0.67102	0.502208	0.657971	4.90615	2.8479	5.08295	6.4095	8.38452	3.87578
ENSG00000039068.19	ENSG00000039068	CDH1	protein_coding	NO	14.9135	-2.7938	0.637532	-4.38221	1.1748e-05	4.27187e-05	27.8015	24.2071	26.2619	5.1276	4.79116	1.29193
ENSG00000039123.16	ENSG00000039123	MTREX	protein_coding	NO	5279.65	0.0604717	0.0437093	1.3835	0.166512	0.286624	5413.12	5044.34	5049.91	5621.13	5299.02	5250.38
ENSG00000039139.9	ENSG00000039139	DNAH5	protein_coding	NO	179.924	-0.86198	0.157134	-5.48563	4.11994e-08	1.91291e-07	229.771	216.44	249.912	144.855	104.208	134.36
ENSG00000039319.17	ENSG00000039319	ZFYVE16	protein_coding	NO	2834.89	-0.16108	0.0498554	-3.23094	0.00123386	0.00349769	2947.78	2991.01	3041.3	2766.34	2766.89	2496
ENSG00000039523.20	ENSG00000039523	RIPOR1	protein_coding	NO	6848.74	0.132376	0.0432	3.06426	0.00218208	0.00597806	6750.86	6550.17	6302.86	6783.81	7232.25	7472.5
ENSG00000039537.14	ENSG00000039537	C6	protein_coding	NO	0	NA	NA	NA	NA	NA	0	0	0	0	0	0
ENSG00000039560.14	ENSG00000039560	RAI14	protein_coding	NO	2886.09	0.189963	0.0463339	4.09987	4.13381e-05	0.000142257	2744.17	2677.03	2668.55	3159.88	3122.64	2944.3
ENSG00000039600.11	ENSG00000039600	SOX30	protein_coding	NO	0.492796	-0.280134	2.70429	-0.103589	0.917496	NA	0.817691	0	0.847158	0	0	1.29193
ENSG00000039650.12	ENSG00000039650	PNKP	protein_coding	NO	1285.95	0.250084	0.0679312	3.68144	0.000231924	0.000727521	1086.71	1184.73	1253.79	1342.15	1484.06	1364.27
ENSG00000039987.7	ENSG00000039987	BEST2	protein_coding	NO	2.66025	-0.668472	1.31918	-0.506733	0.612342	0.749982	4.08846	5.6958	0	0	3.59337	2.58385
ENSG00000040199.18	ENSG00000040199	PHLPP2	protein_coding	NO	2521.49	-0.339794	0.0490213	-6.93156	4.16218e-12	2.6143e-11	2889.72	2798.77	2762.58	2322.8	2202.73	2152.35
ENSG00000040275.17	ENSG00000040275	SPDL1	protein_coding	NO	5084.97	-0.129684	0.0437655	-2.96315	0.00304506	0.00815332	5525.96	5239.42	5174.44	5091.7	4757.62	4720.7
ENSG00000040341.18	ENSG00000040341	STAU2	protein_coding	NO	4068.26	0.0881976	0.0410217	2.15003	0.0315532	0.0685713	3913.47	4044.73	3871.51	4220.01	4112.01	4247.85
ENSG00000040487.13	ENSG00000040487	SLC66A1	protein_coding	NO	1187.91	0.978869	0.0653957	14.9684	1.18111e-50	3.23006e-49	767.812	831.587	798.87	1488.29	1601.44	1639.45
ENSG00000040531.16	ENSG00000040531	CTNS	protein_coding	NO	1900.91	0.200992	0.0512948	3.91837	8.91513e-05	0.000294521	1736.78	1811.98	1756.16	2036.94	1999.11	2064.5
ENSG00000040608.14	ENSG00000040608	RTN4R	protein_coding	NO	1195.9	-0.175533	0.0723207	-2.42714	0.0152182	0.0356896	1185.65	1226.73	1393.58	1106.28	1072.02	1191.16
ENSG00000040633.13	ENSG00000040633	PHF23	protein_coding	NO	5515.66	0.0831815	0.038846	2.14131	0.0322488	0.0698723	5537.41	5320.59	5211.72	5703.17	5622.42	5698.68
ENSG00000040731.10	ENSG00000040731	CDH10	protein_coding	NO	15.6262	0.0785047	0.494374	0.158796	0.87383	0.928833	17.1715	10.6796	17.7903	16.6647	10.7801	20.6708
ENSG00000040933.16	ENSG00000040933	INPP4A	protein_coding	NO	2863.85	-0.128228	0.0462395	-2.77312	0.00555224	0.014212	2893.81	3002.4	3076.88	2689.42	2726.17	2794.43
ENSG00000041353.10	ENSG00000041353	RAB27B	protein_coding	NO	3161.44	0.378269	0.0442019	8.55776	1.15086e-17	1.00832e-16	2700.83	2726.15	2821.04	3634.18	3481.97	3604.47
ENSG00000041357.16	ENSG00000041357	PSMA4	protein_coding	NO	13280.9	0.302452	0.0366134	8.26068	1.44843e-16	1.18683e-15	12036.4	11637.9	12007.6	15331.5	14250.1	14421.8
ENSG00000041515.16	ENSG00000041515	MYO16	protein_coding	NO	270.223	-1.94875	0.135958	-14.3335	1.35128e-46	3.33687e-45	449.73	425.049	413.413	103.834	123.372	105.938
ENSG00000041802.11	ENSG00000041802	LSG1	protein_coding	NO	3770.95	0.18461	0.0424654	4.34731	1.37819e-05	4.97961e-05	3502.99	3503.63	3583.48	4162.33	3941.92	3931.33
ENSG00000041880.14	ENSG00000041880	PARP3	protein_coding	NO	564.451	-0.0620594	0.0909042	-0.68269	0.494803	0.651624	529.864	632.946	565.902	540.962	548.587	568.447
ENSG00000041982.16	ENSG00000041982	TNC	protein_coding	NO	669.842	3.90442	0.113669	34.349	1.45921e-258	4.20875e-256	76.0453	92.5567	82.1744	1349.84	1282.83	1135.6
ENSG00000041988.15	ENSG00000041988	THAP3	protein_coding	NO	999.945	0.0377084	0.068061	0.554038	0.579553	0.723588	973.053	968.998	1019.13	1065.26	1013.33	959.901
ENSG00000042062.13	ENSG00000042062	RIPOR3	protein_coding	NO	0.537331	-2.21116	2.52271	-0.876503	0.380757	NA	0.817691	0.711975	1.69432	0	0	0
ENSG00000042088.14	ENSG00000042088	TDP1	protein_coding	NO	2283.38	0.0865163	0.0477592	1.81151	0.0700619	0.138081	2234.75	2182.2	2228.87	2308.7	2393.18	2352.6
ENSG00000042286.15	ENSG00000042286	AIFM2	protein_coding	NO	3897.01	0.789171	0.04949	15.9461	3.03398e-57	9.52556e-56	2829.21	2691.98	3052.31	5110.93	4843.86	4853.76
ENSG00000042304.12	ENSG00000042304	C2orf83	protein_coding	NO	0.21365	1.63106	4.08047	0.399724	0.68936	NA	0	0	0	1.2819	0	0
ENSG00000042317.17	ENSG00000042317	SPATA7	protein_coding	NO	216.904	-0.650152	0.134263	-4.84238	1.28291e-06	5.167e-06	253.484	268.415	272.785	176.902	159.306	170.534
ENSG00000042429.12	ENSG00000042429	MED17	protein_coding	NO	2671.8	0.373355	0.0481231	7.75834	8.60458e-15	6.42951e-14	2356.59	2350.94	2275.47	3159.88	2951.35	2936.55
ENSG00000042445.14	ENSG00000042445	RETSAT	protein_coding	NO	3217.34	0.0839421	0.0479779	1.7496	0.0801878	0.155358	2997.66	3099.23	3275.11	3199.62	3317.88	3414.56
ENSG00000042493.16	ENSG00000042493	CAPG	protein_coding	NO	5145.75	0.474114	0.059483	7.97058	1.57931e-15	1.2267e-14	3935.55	4203.5	4786.45	5737.78	6362.65	5848.55
ENSG00000042753.12	ENSG00000042753	AP2S1	protein_coding	NO	7935.11	0.173006	0.0434409	3.98257	6.81753e-05	0.000228824	7260.28	7148.94	7972.61	8331.06	8309.06	8588.72
ENSG00000042781.14	ENSG00000042781	USH2A	protein_coding	NO	1.69585	-2.72359	1.75784	-1.5494	0.121286	0.220866	5.72384	0.711975	2.54148	0	1.19779	0
ENSG00000042813.8	ENSG00000042813	ZPBP	protein_coding	NO	0	NA	NA	NA	NA	NA	0	0	0	0	0	0
ENSG00000042832.12	ENSG00000042832	TG	protein_coding	NO	0.118662	-0.29249	4.08047	-0.0716805	0.942856	NA	0	0.711975	0	0	0	0
ENSG00000042980.13	ENSG00000042980	ADAM28	protein_coding	NO	0.351603	0.6693	3.2532	0.205736	0.836997	NA	0.817691	0	0	0	0	1.29193
ENSG00000043039.7	ENSG00000043039	BARX2	protein_coding	NO	0.782245	2.18013	2.46144	0.885712	0.375773	NA	0.817691	0	0	0	0	3.87578
ENSG00000043093.15	ENSG00000043093	DCUN1D1	protein_coding	NO	3209.13	-0.0395453	0.0446273	-0.886122	0.375552	0.537155	3302.65	3232.37	3223.44	3272.69	3051.97	3171.68
ENSG00000043143.20	ENSG00000043143	JADE2	protein_coding	NO	7795.39	0.0157226	0.0342549	0.458989	0.646242	0.77466	7833.48	7672.95	7752.35	7959.31	7732.93	7821.32
ENSG00000043355.12	ENSG00000043355	ZIC2	protein_coding	NO	1163.17	-0.222119	0.0723227	-3.07122	0.00213189	0.00585018	1234.71	1359.16	1161.45	1101.15	1003.75	1118.81
ENSG00000043462.13	ENSG00000043462	LCP2	protein_coding	NO	1.28627	-0.0604044	1.67152	-0.0361374	0.971173	0.985705	0.817691	1.42395	1.69432	0	1.19779	2.58385
ENSG00000043514.17	ENSG00000043514	TRIT1	protein_coding	NO	2189.72	0.150075	0.0480737	3.12178	0.00179763	0.00498734	2067.12	2066.15	2095.02	2325.37	2322.51	2262.16
ENSG00000043591.6	ENSG00000043591	ADRB1	protein_coding	NO	87.2645	0.203195	0.215383	0.943413	0.34547	0.505108	91.5814	63.3658	88.9516	88.4511	98.2187	93.0186
ENSG00000044012.4	ENSG00000044012	GUCA2B	protein_coding	NO	0	NA	NA	NA	NA	NA	0	0	0	0	0	0
ENSG00000044090.10	ENSG00000044090	CUL7	protein_coding	NO	1431.1	-0.0733495	0.0641805	-1.14286	0.253096	0.399487	1430.96	1448.16	1524.89	1293.44	1506.82	1382.36
ENSG00000044115.21	ENSG00000044115	CTNNA1	protein_coding	NO	33666.2	0.0216538	0.0310005	0.698498	0.484866	0.642449	33734.7	32548.6	33960	34467.7	33957.3	33329.1
ENSG00000044446.12	ENSG00000044446	PHKA2	protein_coding	NO	1958.1	-0.325164	0.0527611	-6.16294	7.14048e-10	3.79702e-09	2127.63	2150.88	2255.98	1680.57	1773.93	1759.6
ENSG00000044459.15	ENSG00000044459	CNTLN	protein_coding	NO	1319.82	-0.35144	0.0599208	-5.86507	4.48948e-09	2.24806e-08	1435.87	1480.2	1523.19	1144.74	1145.09	1189.86
ENSG00000044524.11	ENSG00000044524	EPHA3	protein_coding	NO	15.1392	-1.50181	0.537454	-2.79429	0.00520132	0.0133899	26.1661	19.9353	21.179	6.4095	11.9779	5.1677
ENSG00000044574.8	ENSG00000044574	HSPA5	protein_coding	NO	52087.9	1.05876	0.0360963	29.3316	4.09883e-189	6.82045e-187	34240	34097.2	33028.2	73737.4	70092.2	67332.6
ENSG00000046604.13	ENSG00000046604	DSG2	protein_coding	NO	17243.6	0.667641	0.0339363	19.6733	3.64898e-86	1.7899e-84	13359.4	13504	13104.7	21943.6	20841.5	20708.3
ENSG00000046647.13	ENSG00000046647	GEMIN8	protein_coding	NO	784.771	-0.427681	0.0772487	-5.53642	3.08719e-08	1.44769e-07	879.836	891.392	930.18	612.748	700.707	693.764
ENSG00000046651.15	ENSG00000046651	OFD1	protein_coding	NO	1567.5	0.0691406	0.056883	1.21549	0.22418	0.362767	1533.99	1502.27	1553.69	1689.54	1557.13	1568.4
ENSG00000046653.15	ENSG00000046653	GPM6B	protein_coding	NO	84.3598	-0.519417	0.213059	-2.4379	0.014773	0.0347358	89.946	108.22	99.9647	64.095	75.4607	68.472
ENSG00000046774.10	ENSG00000046774	MAGEC2	protein_coding	NO	0	NA	NA	NA	NA	NA	0	0	0	0	0	0
ENSG00000046889.19	ENSG00000046889	PREX2	protein_coding	NO	0	NA	NA	NA	NA	NA	0	0	0	0	0	0
ENSG00000047056.16	ENSG00000047056	WDR37	protein_coding	NO	896.153	0.391829	0.0737381	5.31379	1.07367e-07	4.8166e-07	721.204	780.324	824.285	971.68	1026.51	1052.92
ENSG00000047188.16	ENSG00000047188	YTHDC2	protein_coding	NO	2662.77	-0.208181	0.0489211	-4.25545	2.08633e-05	7.40588e-05	2881.54	2839.36	2841.37	2525.34	2329.7	2559.3
ENSG00000047230.15	ENSG00000047230	CTPS2	protein_coding	NO	3552.94	-0.180643	0.0453568	-3.98272	6.81323e-05	0.000228715	3718.86	3739.29	3866.43	3294.48	3206.48	3492.07
ENSG00000047249.18	ENSG00000047249	ATP6V1H	protein_coding	NO	3063.08	0.411614	0.0442701	9.29778	1.43412e-20	1.46542e-19	2608.44	2610.81	2668.55	3589.32	3502.33	3399.06
ENSG00000047315.17	ENSG00000047315	POLR2B	protein_coding	NO	7435.78	-0.0915516	0.0368022	-2.48767	0.0128584	0.0306099	7844.11	7584.67	7586.3	7414.51	7137.62	7047.45
ENSG00000047346.12	ENSG00000047346	FAM214A	protein_coding	NO	1022.27	0.467325	0.0653015	7.15643	8.28056e-13	5.42968e-12	860.211	852.946	861.56	1221.65	1197.79	1139.48
ENSG00000047365.12	ENSG00000047365	ARAP2	protein_coding	NO	1419.06	0.0251677	0.0610493	0.412252	0.680155	0.801019	1471.03	1384.08	1364.77	1512.64	1393.03	1388.82
ENSG00000047410.14	ENSG00000047410	TPR	protein_coding	NO	9059.7	-0.253679	0.0360364	-7.03953	1.92889e-12	1.23852e-11	10139.4	9630.88	9794	8378.49	8347.39	8068.07
ENSG00000047457.14	ENSG00000047457	CP	protein_coding	NO	0.92124	-0.241587	2.03992	-0.11843	0.905727	NA	0.817691	2.13592	0	1.2819	0	1.29193
ENSG00000047578.13	ENSG00000047578	KATNIP	protein_coding	NO	1112.69	0.327223	0.0678926	4.81971	1.43765e-06	5.76126e-06	1027.84	990.357	942.887	1151.15	1273.25	1290.63
ENSG00000047579.20	ENSG00000047579	DTNBP1	protein_coding	NO	1520.55	0.126991	0.0593908	2.13823	0.0324978	0.0703625	1407.25	1408.29	1546.91	1554.94	1619.41	1586.48
ENSG00000047597.7	ENSG00000047597	XK	protein_coding	NO	3941.32	0.335189	0.042665	7.85631	3.95601e-15	3.01325e-14	3523.43	3487.25	3444.55	4543.05	4222.21	4427.43
ENSG00000047617.15	ENSG00000047617	ANO2	protein_coding	NO	887.192	-2.4312	0.0860056	-28.2679	8.56581e-176	1.21108e-173	1587.96	1494.44	1407.98	282.018	274.294	276.472
ENSG00000047621.12	ENSG00000047621	C12orf4	protein_coding	NO	1772.21	0.283549	0.0572592	4.95202	7.34473e-07	3.03556e-06	1636.2	1596.25	1562.16	1963.87	1820.64	2054.16
ENSG00000047634.15	ENSG00000047634	SCML1	protein_coding	NO	3170.13	0.492034	0.0564552	8.71547	2.89563e-18	2.62634e-17	2785.87	2715.47	2400.85	3905.95	3586.18	3626.43
ENSG00000047644.19	ENSG00000047644	WWC3	protein_coding	NO	6996.93	0.369496	0.0369202	10.008	1.40617e-23	1.6622e-22	6315.85	6023.31	5978.4	7872.14	7832.34	7959.55
ENSG00000047648.23	ENSG00000047648	ARHGAP6	protein_coding	NO	91.8839	-1.10945	0.213199	-5.20384	1.95215e-07	8.52248e-07	131.648	133.851	110.978	53.8398	55.0983	65.8882
ENSG00000047662.5	ENSG00000047662	FAM184B	protein_coding	NO	1.77861	-0.149743	1.52225	-0.0983696	0.921639	0.958873	4.90615	0.711975	0	2.5638	1.19779	1.29193
ENSG00000047849.21	ENSG00000047849	MAP4	protein_coding	NO	24465.8	-0.00929234	0.0343881	-0.27022	0.786991	0.876406	25241.3	24740.4	23650.1	24160	23992.9	25010.4
ENSG00000047932.14	ENSG00000047932	GOPC	protein_coding	NO	5287.68	-0.281457	0.044696	-6.29713	3.03207e-10	1.66514e-09	6005.94	5774.83	5623.44	5044.27	4582.74	4694.86
ENSG00000047936.11	ENSG00000047936	ROS1	protein_coding	NO	5.22719	-0.866591	0.896989	-0.966111	0.333989	0.492122	9.8123	7.11975	3.38863	2.5638	7.18673	1.29193
ENSG00000048028.11	ENSG00000048028	USP28	protein_coding	NO	4764.86	-0.181184	0.0408473	-4.43565	9.17967e-06	3.3846e-05	5032.07	5082.08	5075.33	4634.07	4291.68	4473.94
ENSG00000048052.22	ENSG00000048052	HDAC9	protein_coding	NO	484.587	-0.991145	0.0942707	-10.5138	7.46102e-26	9.72856e-25	668.054	638.641	627.744	338.421	324.601	310.062
ENSG00000048140.18	ENSG00000048140	TSPAN17	protein_coding	NO	2457.84	0.122019	0.0563236	2.16639	0.0302815	0.0660933	2258.46	2285.44	2520.3	2527.91	2710.6	2444.32
ENSG00000048162.21	ENSG00000048162	NOP16	protein_coding	NO	4539.41	0.334432	0.0438702	7.62321	2.47445e-14	1.79742e-13	3871.77	3937.22	4239.18	5146.83	5022.33	5019.13
ENSG00000048342.17	ENSG00000048342	CC2D2A	protein_coding	NO	1227.44	-0.0339676	0.0604509	-0.561905	0.574181	0.718415	1253.52	1248.09	1224.14	1233.19	1231.33	1174.36
ENSG00000048392.12	ENSG00000048392	RRM2B	protein_coding	NO	2066.04	-0.149084	0.0515974	-2.88936	0.00386021	0.0101537	2216.76	2098.19	2203.46	1983.1	1896.1	1998.61
ENSG00000048405.10	ENSG00000048405	ZNF800	protein_coding	NO	1828.07	0.483147	0.0547175	8.82984	1.04824e-18	9.76134e-18	1610.85	1485.18	1479.14	2102.31	2164.4	2126.51
ENSG00000048462.11	ENSG00000048462	TNFRSF17	protein_coding	NO	0.628602	3.11238	2.43698	1.27715	0.20155	NA	0	0	0	1.2819	1.19779	1.29193
ENSG00000048471.14	ENSG00000048471	SNX29	protein_coding	NO	1212.93	0.571157	0.0630537	9.05826	1.3255e-19	1.28695e-18	963.24	972.558	992.87	1392.14	1534.37	1422.41
ENSG00000048540.15	ENSG00000048540	LMO3	protein_coding	NO	0.668226	0.687113	2.32002	0.296167	0.767103	NA	0.817691	0.711975	0	1.2819	1.19779	0
ENSG00000048544.6	ENSG00000048544	MRPS10	protein_coding	NO	5038.44	0.142381	0.0397762	3.57954	0.000344199	0.00105299	4903.69	4830.04	4634.8	5359.62	5188.82	5313.69
ENSG00000048545.16	ENSG00000048545	GUCA1A	protein_coding	NO	2.52948	1.06424	1.43067	0.743878	0.45695	0.617411	4.08846	0	0.847158	0	1.19779	9.04348
ENSG00000048649.13	ENSG00000048649	RSF1	protein_coding	NO	3692.12	-0.15162	0.0427795	-3.54423	0.000393756	0.0011938	4009.96	3848.22	3800.35	3514.97	3547.85	3431.35
ENSG00000048707.15	ENSG00000048707	VPS13D	protein_coding	NO	4093.92	-0.209372	0.0412003	-5.0818	3.73873e-07	1.58737e-06	4422.07	4304.6	4445.89	3889.28	3804.18	3697.49
ENSG00000048740.18	ENSG00000048740	CELF2	protein_coding	NO	874.869	-0.152217	0.0730218	-2.08455	0.0371105	0.0789205	968.146	929.127	864.949	826.825	804.914	855.255
ENSG00000048828.17	ENSG00000048828	FAM120A	protein_coding	NO	26792.4	-0.0198209	0.0304603	-0.650713	0.515232	0.669198	27019.8	27408.9	26498.3	26305.9	26388.5	27133
ENSG00000048991.16	ENSG00000048991	R3HDM1	protein_coding	NO	7705.99	0.0392649	0.0445434	0.881498	0.378048	0.539335	7997.02	7702.86	7101.73	7704.22	7681.42	8048.7
ENSG00000049089.15	ENSG00000049089	COL9A2	protein_coding	NO	133.437	-1.09767	0.175814	-6.24334	4.28313e-10	2.3227e-09	179.074	169.45	197.388	87.1692	87.4386	80.0994
ENSG00000049130.16	ENSG00000049130	KITLG	protein_coding	NO	5603.36	-1.43353	0.0420526	-34.0889	1.07693e-254	2.91203e-252	8221.89	8028.23	8286.9	3168.86	3026.81	2887.45
ENSG00000049167.15	ENSG00000049167	ERCC8	protein_coding	NO	738.842	-0.0561031	0.075819	-0.739962	0.459323	0.619534	741.646	782.46	734.486	739.656	697.113	737.689
ENSG00000049192.15	ENSG00000049192	ADAMTS6	protein_coding	NO	51.991	-0.78195	0.291854	-2.67925	0.00737882	0.0184402	70.3214	71.1975	55.9125	25.638	52.7027	36.1739
ENSG00000049239.13	ENSG00000049239	H6PD	protein_coding	NO	1115.27	-0.482883	0.0694071	-6.95725	3.46986e-12	2.19602e-11	1231.44	1293.66	1376.63	925.531	984.583	879.801
ENSG00000049245.13	ENSG00000049245	VAMP3	protein_coding	NO	6751.26	0.0386971	0.0373687	1.03555	0.300412	0.45387	6841.62	6701.82	6437.56	6853.03	6791.46	6882.09
ENSG00000049246.14	ENSG00000049246	PER3	protein_coding	NO	145.969	-0.945022	0.166771	-5.6666	1.45659e-08	7.03168e-08	182.345	187.249	206.707	103.834	91.032	104.646
ENSG00000049247.14	ENSG00000049247	UTS2	protein_coding	NO	0	NA	NA	NA	NA	NA	0	0	0	0	0	0
ENSG00000049249.9	ENSG00000049249	TNFRSF9	protein_coding	NO	13.7246	-0.334987	0.528576	-0.633754	0.526241	0.678123	17.9892	18.5113	9.31874	11.5371	10.7801	14.2112
ENSG00000049283.18	ENSG00000049283	EPN3	protein_coding	NO	0.556145	1.5558	2.61017	0.596051	0.551141	NA	0	0	0.847158	0	1.19779	1.29193
ENSG00000049323.16	ENSG00000049323	LTBP1	protein_coding	NO	141.357	-0.170893	0.161799	-1.0562	0.290876	0.442896	151.273	148.091	149.947	138.445	138.944	121.441
ENSG00000049449.10	ENSG00000049449	RCN1	protein_coding	NO	11631	-0.101242	0.0373502	-2.71063	0.00671562	0.0169216	11771.5	12043.1	12300.7	11649.9	10770.5	11250.1
ENSG00000049540.18	ENSG00000049540	ELN	protein_coding	NO	4.17468	0.245068	0.95221	0.257368	0.796895	0.883162	1.63538	6.40777	3.38863	3.8457	7.18673	2.58385
ENSG00000049541.11	ENSG00000049541	RFC2	protein_coding	NO	5947.42	-0.00161804	0.0428457	-0.0377644	0.969876	0.985007	5734.47	5840.33	6279.14	6064.67	5979.36	5786.53
ENSG00000049618.24	ENSG00000049618	ARID1B	protein_coding	NO	4258.78	-0.237356	0.0443532	-5.35149	8.72316e-08	3.94851e-07	4832.56	4537.42	4456.05	3825.19	4010.2	3891.28
ENSG00000049656.14	ENSG00000049656	CLPTM1L	protein_coding	NO	22360.3	0.00798239	0.0304598	0.262063	0.793273	0.880551	21943.6	22388	22563.2	22856.3	22231	22179.8
ENSG00000049759.19	ENSG00000049759	NEDD4L	protein_coding	NO	9597.19	0.945221	0.148681	6.35736	2.05252e-10	1.13993e-09	7555.47	6860.59	5266.78	12662.6	12625.9	12611.8
ENSG00000049768.16	ENSG00000049768	FOXP3	protein_coding	NO	8.39658	-0.72563	0.689836	-1.05189	0.292851	0.445285	14.7184	5.6958	11.0131	6.4095	4.79116	7.75155
ENSG00000049769.14	ENSG00000049769	PPP1R3F	protein_coding	NO	1820.66	0.116747	0.0562945	2.07385	0.0380929	0.0807392	1681.99	1719.42	1840.88	1813.89	1942.81	1924.97
ENSG00000049860.14	ENSG00000049860	HEXB	protein_coding	NO	5685.38	0.272204	0.0362515	7.50875	5.96965e-14	4.2146e-13	5102.39	5164.67	5184.61	6304.38	6193.77	6162.48
ENSG00000049883.15	ENSG00000049883	PTCD2	protein_coding	NO	1445.03	-0.29193	0.0578664	-5.04489	4.53782e-07	1.91275e-06	1628.84	1585.57	1557.08	1328.05	1252.89	1317.76
ENSG00000050030.16	ENSG00000050030	NEXMIF	protein_coding	NO	0	NA	NA	NA	NA	NA	0	0	0	0	0	0
ENSG00000050130.18	ENSG00000050130	JKAMP	protein_coding	NO	2729.99	0.49016	0.0456459	10.7383	6.72626e-27	9.13654e-26	2271.55	2291.85	2248.36	3252.18	3224.45	3091.58
ENSG00000050165.18	ENSG00000050165	DKK3	protein_coding	NO	337.029	-0.641708	0.112379	-5.71023	1.12825e-08	5.49321e-08	408.028	397.282	427.815	242.279	292.261	254.509
ENSG00000050327.15	ENSG00000050327	ARHGEF5	protein_coding	NO	881.191	0.554324	0.0691337	8.01814	1.07358e-15	8.41437e-15	717.115	700.583	724.32	1044.75	1022.91	1077.47
ENSG00000050344.9	ENSG00000050344	NFE2L3	protein_coding	NO	192.057	-0.303824	0.140994	-2.15487	0.0311716	0.0678648	204.423	207.185	225.344	164.083	182.064	169.242
ENSG00000050393.11	ENSG00000050393	MCUR1	protein_coding	NO	6997.43	-0.101878	0.0363995	-2.79889	0.0051279	0.0132213	7231.66	7163.89	7337.24	6735.1	6584.25	6932.47
ENSG00000050405.13	ENSG00000050405	LIMA1	protein_coding	NO	7420.07	0.187435	0.0485589	3.85995	0.00011341	0.000370033	7471.25	6891.2	6453.65	8119.55	7968.89	7615.9
ENSG00000050426.16	ENSG00000050426	LETMD1	protein_coding	NO	2022.44	-0.475965	0.0567988	-8.37984	5.2998e-17	4.47135e-16	2281.36	2311.07	2468.62	1602.37	1794.29	1676.92
ENSG00000050438.17	ENSG00000050438	SLC4A8	protein_coding	NO	19.3378	-0.991682	0.461263	-2.14993	0.031561	0.0685746	31.89	19.2233	26.2619	10.2552	16.769	11.6273
ENSG00000050555.19	ENSG00000050555	LAMC3	protein_coding	NO	1992.47	-0.0804515	0.0577309	-1.39356	0.163451	0.282184	1923.21	2087.51	2133.99	1962.59	2019.47	1828.07
ENSG00000050628.20	ENSG00000050628	PTGER3	protein_coding	NO	3.35495	-3.80327	1.51969	-2.50266	0.0123262	0.0294756	11.4477	5.6958	1.69432	0	0	1.29193
ENSG00000050730.16	ENSG00000050730	TNIP3	protein_coding	NO	17.6235	-0.0110152	0.464489	-0.0237148	0.98108	0.990975	17.1715	15.6634	20.3318	23.0742	19.1646	10.3354
ENSG00000050748.18	ENSG00000050748	MAPK9	protein_coding	NO	6630.82	0.258972	0.0399244	6.48655	8.78219e-11	5.03245e-10	6064.82	6263.95	5780.16	7138.9	7162.78	7374.31
ENSG00000050767.17	ENSG00000050767	COL23A1	protein_coding	NO	0.991906	-1.81369	1.98219	-0.91499	0.360197	NA	1.63538	1.42395	1.69432	0	1.19779	0
ENSG00000050820.17	ENSG00000050820	BCAR1	protein_coding	NO	5635.42	0.936639	0.0440925	21.2426	3.86042e-100	2.25699e-98	4029.58	3937.22	3634.31	7313.24	7286.15	7612.02
ENSG00000051009.11	ENSG00000051009	FAM160A2	protein_coding	NO	1712.5	0.24594	0.056398	4.36079	1.29594e-05	4.69656e-05	1620.66	1601.94	1477.44	1842.09	1900.89	1831.95
ENSG00000051108.15	ENSG00000051108	HERPUD1	protein_coding	NO	5845.8	0.316961	0.0375842	8.43338	3.35827e-17	2.87025e-16	5242.22	5295.67	5079.56	6577.43	6517.17	6362.73
ENSG00000051128.19	ENSG00000051128	HOMER3	protein_coding	NO	3126.96	0.761227	0.0490019	15.5346	2.02224e-54	5.94363e-53	2206.13	2354.5	2401.69	3768.78	4076.08	3954.58
ENSG00000051180.17	ENSG00000051180	RAD51	protein_coding	NO	1643.4	-0.116727	0.0615746	-1.8957	0.0579991	0.11707	1728.6	1584.14	1818.85	1522.9	1602.64	1603.28
ENSG00000051341.14	ENSG00000051341	POLQ	protein_coding	NO	2008.94	-0.146375	0.0503811	-2.90536	0.00366833	0.0096875	2150.53	2078.25	2103.49	1944.64	1868.55	1908.17
ENSG00000051382.9	ENSG00000051382	PIK3CB	protein_coding	NO	4438.09	-0.0497783	0.039558	-1.25836	0.208261	0.342985	4535.73	4486.87	4522.13	4443.06	4400.68	4240.1
ENSG00000051523.11	ENSG00000051523	CYBA	protein_coding	NO	5727.57	0.365703	0.0497921	7.34461	2.06367e-13	1.40958e-12	4636.31	5047.9	5332.86	6156.96	6548.31	6643.08
ENSG00000051596.10	ENSG00000051596	THOC3	protein_coding	NO	1602.75	-0.129814	0.0548067	-2.36858	0.0178565	0.0412243	1631.29	1686.67	1706.18	1560.07	1510.41	1521.89
ENSG00000051620.11	ENSG00000051620	HEBP2	protein_coding	NO	725.61	0.183451	0.077517	2.36659	0.0179528	0.0414114	660.695	693.463	684.504	719.146	801.321	794.534
ENSG00000051825.15	ENSG00000051825	MPHOSPH9	protein_coding	NO	2323.25	-0.600496	0.0506831	-11.848	2.20268e-32	3.66526e-31	2763.8	2790.23	2847.3	1811.32	1944.01	1782.86
ENSG00000052126.14	ENSG00000052126	PLEKHA5	protein_coding	NO	2155.09	0.426967	0.0503541	8.47929	2.26575e-17	1.95573e-16	1884.78	1762.85	1869.68	2467.66	2497.39	2448.2
ENSG00000052344.16	ENSG00000052344	PRSS8	protein_coding	NO	63.0616	-0.746089	0.253393	-2.94439	0.00323587	0.00862899	71.1391	84.725	81.3272	37.1751	57.4939	46.5093
ENSG00000052723.12	ENSG00000052723	SIKE1	protein_coding	NO	3309.75	-0.0660347	0.0454915	-1.45158	0.146618	0.257877	3331.27	3391.14	3432.69	3314.99	3075.92	3312.5
ENSG00000052749.14	ENSG00000052749	RRP12	protein_coding	NO	5651.61	0.645789	0.0388215	16.6349	3.89726e-62	1.34889e-60	4534.1	4261.88	4428.1	6987.63	6842.97	6854.96
ENSG00000052795.13	ENSG00000052795	FNIP2	protein_coding	NO	997.111	0.381115	0.0670927	5.68043	1.3436e-08	6.50802e-08	883.107	857.218	858.172	1188.32	1106.76	1089.09
ENSG00000052802.13	ENSG00000052802	MSMO1	protein_coding	NO	4062.1	0.185091	0.0491997	3.76202	0.000168545	0.000537515	3617.47	3957.16	3830.85	4395.63	4509.68	4061.81
ENSG00000052841.15	ENSG00000052841	TTC17	protein_coding	NO	3891.58	0.0754591	0.044416	1.69892	0.089335	0.170309	3713.14	3900.2	3755.45	4114.9	4053.32	3812.47
ENSG00000052850.8	ENSG00000052850	ALX4	protein_coding	NO	1.74336	-3.90983	1.71806	-2.27572	0.0228626	0.0513566	4.08846	2.13592	4.23579	0	0	0
ENSG00000053108.17	ENSG00000053108	FSTL4	protein_coding	NO	933.678	0.459462	0.0783197	5.8665	4.45098e-09	2.23085e-08	726.11	781.036	852.241	988.344	1118.73	1135.6
ENSG00000053254.16	ENSG00000053254	FOXN3	protein_coding	NO	3907.01	-0.615444	0.0472633	-13.0216	9.22131e-39	1.84358e-37	4819.47	4829.33	4535.69	2943.24	3246.01	3068.32
ENSG00000053328.8	ENSG00000053328	METTL24	protein_coding	NO	0.141193	-0.29249	4.08047	-0.0716805	0.942856	NA	0	0	0.847158	0	0	0
ENSG00000053371.12	ENSG00000053371	AKR7A2	protein_coding	NO	3255.34	-0.341507	0.0509235	-6.70627	1.99662e-11	1.19246e-10	3471.1	3549.19	3897.78	2790.69	2919.01	2904.25
ENSG00000053372.5	ENSG00000053372	MRTO4	protein_coding	NO	7230.35	0.360193	0.0349507	10.3057	6.63774e-25	8.3191e-24	6335.47	6282.47	6379.1	8160.57	7966.49	8257.99
ENSG00000053438.11	ENSG00000053438	NNAT	protein_coding	NO	0	NA	NA	NA	NA	NA	0	0	0	0	0	0
ENSG00000053501.13	ENSG00000053501	USE1	protein_coding	NO	1675.61	0.075404	0.0595516	1.2662	0.205442	0.339197	1590.41	1554.24	1751.92	1743.38	1670.92	1742.81
ENSG00000053524.12	ENSG00000053524	MCF2L2	protein_coding	NO	43.7856	-0.206953	0.287791	-0.719108	0.472074	0.630892	42.5199	49.8382	48.288	42.3027	37.1315	42.6335
ENSG00000053702.15	ENSG00000053702	NRIP2	protein_coding	NO	0	NA	NA	NA	NA	NA	0	0	0	0	0	0
ENSG00000053747.17	ENSG00000053747	LAMA3	protein_coding	NO	707.32	0.238579	0.0786031	3.03524	0.00240343	0.0065488	643.523	651.457	652.312	707.608	806.112	782.907
ENSG00000053770.12	ENSG00000053770	AP5M1	protein_coding	NO	2716.56	-0.105902	0.0518696	-2.0417	0.0411813	0.0864804	2996.84	2798.77	2652.45	2649.69	2576.44	2625.19
ENSG00000053900.11	ENSG00000053900	ANAPC4	protein_coding	NO	872.212	-0.342916	0.0702135	-4.88391	1.04002e-06	4.22732e-06	991.042	987.509	947.123	789.65	757.003	760.944
ENSG00000053918.18	ENSG00000053918	KCNQ1	protein_coding	NO	525.493	-0.874645	0.0980865	-8.91708	4.78738e-19	4.5322e-18	611.633	692.04	737.028	370.469	391.677	350.112
ENSG00000054116.12	ENSG00000054116	TRAPPC3	protein_coding	NO	4371.17	0.165537	0.0397591	4.1635	3.13409e-05	0.000109402	4168.59	4093.14	4100.25	4746.87	4573.16	4544.99
ENSG00000054118.15	ENSG00000054118	THRAP3	protein_coding	NO	11713.7	-0.0899477	0.0363102	-2.4772	0.0132417	0.0314325	12442.8	11999.6	11792.4	11673	11002.9	11371.5
ENSG00000054148.18	ENSG00000054148	PHPT1	protein_coding	NO	3877.94	-0.252032	0.0463825	-5.43378	5.51727e-08	2.53881e-07	4042.67	4308.16	4295.94	3382.93	3543.06	3694.91
ENSG00000054179.12	ENSG00000054179	ENTPD2	protein_coding	NO	129.093	0.460821	0.191295	2.40895	0.0159985	0.0373897	94.8522	111.78	119.449	108.961	167.69	171.826
ENSG00000054219.11	ENSG00000054219	LY75	protein_coding	NO	1.55549	-0.561431	1.54519	-0.363341	0.71635	0.825314	2.45307	1.42395	1.69432	2.5638	1.19779	0
ENSG00000054267.22	ENSG00000054267	ARID4B	protein_coding	NO	3859.38	-0.234233	0.0490016	-4.78012	1.75194e-06	6.96142e-06	4407.36	4224.86	3882.53	3573.94	3508.32	3559.25
ENSG00000054277.14	ENSG00000054277	OPN3	protein_coding	NO	4109.58	-0.593824	0.0418681	-14.1832	1.16384e-45	2.79735e-44	4822.74	4953.92	5054.99	3308.58	3327.46	3189.76
ENSG00000054282.16	ENSG00000054282	SDCCAG8	protein_coding	NO	965.079	0.050298	0.0702938	0.71554	0.474276	0.632836	932.986	947.638	964.066	1058.85	960.627	926.311
ENSG00000054356.14	ENSG00000054356	PTPRN	protein_coding	NO	1.43118	1.45902	1.62947	0.895391	0.370578	0.532554	0.817691	1.42395	0	2.5638	1.19779	2.58385
ENSG00000054392.13	ENSG00000054392	HHAT	protein_coding	NO	452.819	0.0511409	0.104771	0.488122	0.625463	0.759601	501.245	442.136	390.54	457.638	439.589	485.764
ENSG00000054523.18	ENSG00000054523	KIF1B	protein_coding	NO	7085.41	0.132097	0.0391908	3.37061	0.000750008	0.00219542	6937.29	6717.48	6629.02	7699.09	7373.59	7155.97
ENSG00000054598.9	ENSG00000054598	FOXC1	protein_coding	NO	5119.34	-0.560236	0.047812	-11.7175	1.03739e-31	1.67594e-30	6198.92	6223.37	5878.43	4002.09	3958.69	4454.56
ENSG00000054611.14	ENSG00000054611	TBC1D22A	protein_coding	NO	1673.27	-0.070885	0.0542879	-1.30572	0.191647	0.320602	1718.79	1723.69	1701.09	1574.17	1688.88	1632.99
ENSG00000054654.19	ENSG00000054654	SYNE2	protein_coding	NO	4187.06	-0.0575918	0.0429277	-1.3416	0.179726	0.3047	4329.68	4143.69	4340.84	4158.48	4205.44	3944.25
ENSG00000054690.14	ENSG00000054690	PLEKHH1	protein_coding	NO	627.258	-0.0435021	0.0800154	-0.543672	0.586667	0.730195	642.705	635.794	631.98	606.338	640.817	605.913
ENSG00000054793.14	ENSG00000054793	ATP9A	protein_coding	NO	5399.71	-1.1048	0.0427037	-25.8712	1.40382e-147	1.45997e-145	7014.97	7457.94	7642.22	3420.11	3414.9	3448.15
ENSG00000054796.13	ENSG00000054796	SPO11	protein_coding	NO	0	NA	NA	NA	NA	NA	0	0	0	0	0	0
ENSG00000054803.4	ENSG00000054803	CBLN4	protein_coding	NO	0	NA	NA	NA	NA	NA	0	0	0	0	0	0
ENSG00000054938.16	ENSG00000054938	CHRDL2	protein_coding	NO	17.8501	0.350014	0.447663	0.78187	0.434291	0.594782	17.1715	16.3754	13.5545	16.6647	23.9558	19.3789
ENSG00000054965.11	ENSG00000054965	FAM168A	protein_coding	NO	2947.68	-0.256801	0.0462835	-5.54844	2.88234e-08	1.35634e-07	3169.37	3131.98	3328.49	2645.84	2747.73	2662.66
ENSG00000054967.13	ENSG00000054967	RELT	protein_coding	NO	858.039	1.26039	0.0709054	17.7757	1.08988e-70	4.31012e-69	518.416	500.518	497.282	1194.73	1207.37	1229.91
ENSG00000054983.17	ENSG00000054983	GALC	protein_coding	NO	0	NA	NA	NA	NA	NA	0	0	0	0	0	0
ENSG00000055044.11	ENSG00000055044	NOP58	protein_coding	NO	10721.1	0.155517	0.0364561	4.26585	1.9914e-05	7.08285e-05	10396.9	10001.8	10032.1	11694.8	10940.6	11260.4
ENSG00000055070.17	ENSG00000055070	SZRD1	protein_coding	NO	14125.7	0.178814	0.0309519	5.77716	7.59727e-09	3.74702e-08	13264.6	13403.6	13085.2	14832.9	15140.1	15027.7
ENSG00000055118.16	ENSG00000055118	KCNH2	protein_coding	NO	13.8148	-0.0930818	0.511745	-0.181891	0.855668	0.917863	12.2654	12.8155	17.7903	12.819	15.5713	11.6273
ENSG00000055130.17	ENSG00000055130	CUL1	protein_coding	NO	7108.86	0.0393587	0.0370738	1.06163	0.288403	0.440496	7108.19	7066.35	6859.44	7417.07	7035.81	7166.31
ENSG00000055147.19	ENSG00000055147	FAM114A2	protein_coding	NO	1069.4	-0.443838	0.0662429	-6.70017	2.08182e-11	1.24095e-10	1195.46	1246.67	1256.34	874.255	952.242	891.429
ENSG00000055163.20	ENSG00000055163	CYFIP2	protein_coding	NO	33.9862	-2.19547	0.39452	-5.56492	2.62275e-08	1.23849e-07	48.2438	65.5017	53.371	12.819	7.18673	16.795
ENSG00000055208.19	ENSG00000055208	TAB2	protein_coding	NO	5723.48	0.16499	0.0511472	3.22579	0.00125626	0.00355692	5687.86	5616.06	4883.87	5945.45	6095.55	6112.1
ENSG00000055211.14	ENSG00000055211	GINM1	protein_coding	NO	1728.51	0.260583	0.0569538	4.57535	4.75431e-06	1.80938e-05	1554.43	1519.35	1646.03	1962.59	1887.72	1800.94
ENSG00000055332.18	ENSG00000055332	EIF2AK2	protein_coding	YES	7758.49	0.0792193	0.0448228	1.76739	0.0771632	0.150473	7623.34	7699.3	7310.98	8437.46	7446.65	8033.19
ENSG00000055483.19	ENSG00000055483	USP36	protein_coding	NO	5228.88	0.302495	0.0387907	7.79813	6.28307e-15	4.72857e-14	4711.54	4782.33	4552.63	5681.38	5786.52	5858.88
ENSG00000055609.19	ENSG00000055609	KMT2C	protein_coding	NO	4663.26	-0.146498	0.0454331	-3.22448	0.00126203	0.00357194	5088.49	5022.98	4586.52	4455.88	4431.82	4393.84
ENSG00000055732.13	ENSG00000055732	MCOLN3	protein_coding	NO	33.3207	-0.395484	0.341815	-1.15701	0.247267	0.392032	31.89	42.7185	38.9693	20.5104	33.5381	32.2981
ENSG00000055813.6	ENSG00000055813	CCDC85A	protein_coding	NO	320.211	-1.38854	0.123545	-11.2391	2.62064e-29	3.87225e-28	488.162	484.143	417.649	194.849	173.679	162.783
ENSG00000055917.16	ENSG00000055917	PUM2	protein_coding	NO	9025.43	-0.492554	0.0368066	-13.3822	7.6819e-41	1.62122e-39	10679.9	10599.9	10371.8	7661.91	7198.71	7640.45
ENSG00000055950.16	ENSG00000055950	MRPL43	protein_coding	NO	4192.55	0.046557	0.0399186	1.1663	0.243494	0.387328	4057.38	4167.19	4149.38	4205.91	4229.39	4346.04
ENSG00000055955.17	ENSG00000055955	ITIH4	protein_coding	NO	3.44384	-0.840323	1.07791	-0.779588	0.435633	0.596134	4.08846	4.98382	4.23579	2.5638	4.79116	0
ENSG00000055957.11	ENSG00000055957	ITIH1	protein_coding	NO	0	NA	NA	NA	NA	NA	0	0	0	0	0	0
ENSG00000056050.7	ENSG00000056050	HPF1	protein_coding	NO	1357.4	-0.223201	0.0606668	-3.67913	0.000234029	0.000733912	1419.51	1444.6	1522.34	1244.72	1210.96	1302.26
ENSG00000056097.16	ENSG00000056097	ZFR	protein_coding	NO	13875.4	0.349675	0.0391578	8.92987	4.26504e-19	4.04655e-18	12558.1	12421.1	11623.9	15916.1	14948.4	15784.7
ENSG00000056277.16	ENSG00000056277	ZNF280C	protein_coding	NO	669.806	0.367034	0.0796091	4.61045	4.01793e-06	1.54051e-05	620.628	558.188	576.915	744.784	752.211	766.112
ENSG00000056291.17	ENSG00000056291	NPFFR2	protein_coding	NO	44.2071	-0.176576	0.298899	-0.590755	0.554685	0.701446	57.2384	42.0065	41.5108	51.276	38.3292	34.882
ENSG00000056487.16	ENSG00000056487	PHF21B	protein_coding	NO	1.90552	-0.329131	1.44654	-0.22753	0.820012	0.897249	4.08846	1.42395	0.847158	0	1.19779	3.87578
ENSG00000056558.11	ENSG00000056558	TRAF1	protein_coding	NO	20.5355	0.389686	0.448704	0.86847	0.385137	0.546724	24.5307	12.1036	16.9432	21.7923	32.3403	15.5031
ENSG00000056586.16	ENSG00000056586	RC3H2	protein_coding	NO	5267.8	-0.419527	0.0424312	-9.88723	4.72922e-23	5.48245e-22	6198.1	5960.65	5925.87	4736.62	4399.48	4386.09
ENSG00000056736.10	ENSG00000056736	IL17RB	protein_coding	YES	175.188	-0.716198	0.149492	-4.79089	1.66045e-06	6.61124e-06	224.047	208.609	221.108	124.344	142.537	130.484
ENSG00000056972.20	ENSG00000056972	TRAF3IP2	protein_coding	NO	1891.98	0.232062	0.0522302	4.44307	8.86863e-06	3.27662e-05	1730.23	1774.95	1714.65	1969	2064.99	2098.09
ENSG00000056998.20	ENSG00000056998	GYG2	protein_coding	NO	44.1552	-0.161096	0.303796	-0.530276	0.595921	0.738271	46.6084	37.7347	55.9125	35.8932	53.9005	34.882
ENSG00000057019.16	ENSG00000057019	DCBLD2	protein_coding	NO	4747.52	0.683203	0.0399901	17.0843	1.9427e-65	7.00407e-64	3736.03	3667.38	3527.57	5933.91	5844.01	5776.2
ENSG00000057149.16	ENSG00000057149	SERPINB3	protein_coding	NO	15.8506	3.17654	0.614189	5.17192	2.31705e-07	1.00466e-06	0	3.55987	5.93011	33.3294	25.1536	27.1304
ENSG00000057252.13	ENSG00000057252	SOAT1	protein_coding	NO	12211.7	-0.29561	0.0350934	-8.42352	3.65329e-17	3.11256e-16	13383.2	13550.3	13440.2	11417.9	10680.7	10797.9
ENSG00000057294.15	ENSG00000057294	PKP2	protein_coding	NO	4093.46	0.136085	0.0468121	2.90704	0.00364869	0.00963835	4117.89	3909.45	3674.13	4275.13	4364.74	4219.43
ENSG00000057468.7	ENSG00000057468	MSH4	protein_coding	NO	2.59053	-1.0491	1.22416	-0.856992	0.391449	0.55273	3.27077	2.13592	5.08295	2.5638	1.19779	1.29193
ENSG00000057593.14	ENSG00000057593	F7	protein_coding	NO	0.792275	-2.7759	2.17785	-1.27461	0.202448	NA	1.63538	1.42395	1.69432	0	0	0
ENSG00000057608.17	ENSG00000057608	GDI2	protein_coding	NO	14440.2	0.0312792	0.0354016	0.883552	0.376938	0.538284	14716.8	14295	13837.5	14961	14250.1	14580.7
ENSG00000057657.17	ENSG00000057657	PRDM1	protein_coding	NO	3098.24	0.0713659	0.0578232	1.23421	0.217125	0.354239	3295.3	2972.49	2796.47	3082.97	3098.68	3343.5
ENSG00000057663.16	ENSG00000057663	ATG5	protein_coding	NO	4836.69	0.376602	0.039101	9.63151	5.88562e-22	6.44728e-21	4213.56	4224.86	4188.35	5610.87	5472.7	5309.81
ENSG00000057704.13	ENSG00000057704	TMCC3	protein_coding	NO	73.5445	1.49571	0.231209	6.46907	9.86084e-11	5.61933e-10	34.343	41.2945	39.8164	110.243	117.383	98.1863
ENSG00000057757.10	ENSG00000057757	PITHD1	protein_coding	NO	3823.52	0.0697169	0.0464387	1.50127	0.133287	0.238325	3635.46	3666.67	3891.85	4109.77	3819.75	3817.64
ENSG00000057935.14	ENSG00000057935	MTA3	protein_coding	NO	2776	-0.0229664	0.0481452	-0.477025	0.633344	0.76556	2850.47	2864.27	2678.72	2663.79	2800.43	2798.31
ENSG00000058056.9	ENSG00000058056	USP13	protein_coding	NO	3525.31	-0.362736	0.0447223	-8.11086	5.02643e-16	4.00633e-15	3970.71	3900.91	4029.09	2979.13	3225.65	3046.36
ENSG00000058063.16	ENSG00000058063	ATP11B	protein_coding	NO	3916.17	0.00897529	0.0428146	0.209631	0.833955	0.905174	3914.29	3926.54	3869.82	4099.51	3798.19	3888.7
ENSG00000058085.15	ENSG00000058085	LAMC2	protein_coding	NO	47.8143	1.60045	0.323566	4.94629	7.56428e-07	3.11737e-06	28.6192	27.767	14.4017	62.8131	55.0983	98.1863
ENSG00000058091.17	ENSG00000058091	CDK14	protein_coding	NO	4444.5	-0.66547	0.0416094	-15.9933	1.42369e-57	4.50911e-56	5648.61	5358.32	5348.96	3475.23	3448.43	3387.43
ENSG00000058262.10	ENSG00000058262	SEC61A1	protein_coding	NO	25036.8	0.616442	0.0356523	17.2904	5.55868e-67	2.05197e-65	20129.1	19993	19179.7	31539.9	30039.3	29339.6
ENSG00000058272.19	ENSG00000058272	PPP1R12A	protein_coding	NO	4498.2	-0.0433059	0.043544	-0.994534	0.319963	0.476355	4724.62	4551.66	4419.63	4600.74	4284.49	4408.05
ENSG00000058335.16	ENSG00000058335	RASGRF1	protein_coding	NO	36.4087	3.02365	0.416956	7.25172	4.11516e-13	2.75601e-12	15.5361	3.55987	5.08295	69.2226	52.7027	72.3478
ENSG00000058404.20	ENSG00000058404	CAMK2B	protein_coding	NO	18.468	0.3276	0.473263	0.692216	0.488802	0.646041	13.9008	14.9515	20.3318	10.2552	20.3624	31.0062
ENSG00000058453.17	ENSG00000058453	CROCC	protein_coding	NO	737.298	-0.556293	0.095057	-5.8522	4.85099e-09	2.42124e-08	815.238	800.26	1018.28	576.855	574.939	638.211
ENSG00000058600.16	ENSG00000058600	POLR3E	protein_coding	NO	6045.36	0.448898	0.0382476	11.7366	8.27113e-32	1.34023e-30	4960.93	5086.35	5290.5	6951.74	6951.97	7030.66
ENSG00000058668.15	ENSG00000058668	ATP2B4	protein_coding	NO	5282.98	-0.125208	0.0380777	-3.28821	0.00100826	0.00289611	5480.98	5503.57	5553.12	5007.1	5196.01	4957.12
ENSG00000058673.17	ENSG00000058673	ZC3H11A	protein_coding	NO	289.141	0.403351	0.128692	3.13423	0.00172306	0.00479459	242.854	291.91	210.942	339.703	317.414	332.025
ENSG00000058729.11	ENSG00000058729	RIOK2	protein_coding	NO	1776.08	0.0257125	0.0565162	0.454959	0.649139	0.776213	1774.39	1726.54	1779.88	1916.44	1733.2	1726.01
ENSG00000058799.15	ENSG00000058799	YIPF1	protein_coding	NO	1444.93	0.468046	0.0581924	8.04308	8.76096e-16	6.89153e-15	1256.79	1200.39	1180.09	1702.36	1619.41	1710.51
ENSG00000058804.12	ENSG00000058804	NDC1	protein_coding	NO	8393.55	-0.254761	0.0354117	-7.19427	6.2794e-13	4.1464e-12	9033.04	9274.9	9089.16	7867.02	7614.34	7482.83
ENSG00000058866.15	ENSG00000058866	DGKG	protein_coding	NO	16.603	1.97276	0.519291	3.79894	0.000145317	0.000467436	7.35922	9.25567	3.38863	34.6113	19.1646	25.8385
ENSG00000059122.17	ENSG00000059122	FLYWCH1	protein_coding	NO	3227.48	0.564234	0.050462	11.1814	5.03048e-29	7.39765e-28	2456.34	2582.33	2774.44	3931.59	3726.32	3893.86
ENSG00000059145.19	ENSG00000059145	UNKL	protein_coding	NO	1113.07	-0.258954	0.0661152	-3.91672	8.97634e-05	0.000296407	1187.29	1228.87	1220.76	1031.93	945.055	1064.55
ENSG00000059377.18	ENSG00000059377	TBXAS1	protein_coding	NO	9.03691	-0.357713	0.65891	-0.542886	0.587208	0.730658	10.63	6.40777	13.5545	8.9733	10.7801	3.87578
ENSG00000059378.13	ENSG00000059378	PARP12	protein_coding	YES	2686.58	0.395307	0.0517493	7.63889	2.19109e-14	1.59481e-13	2243.74	2439.94	2276.31	2962.47	2980.1	3216.89
ENSG00000059573.9	ENSG00000059573	ALDH18A1	protein_coding	NO	6150.41	0.148794	0.040811	3.64593	0.000266425	0.000827586	5793.34	5757.03	5950.44	6799.19	6315.94	6286.51
ENSG00000059588.10	ENSG00000059588	TARBP1	protein_coding	NO	3433.2	-0.486942	0.0462653	-10.525	6.62625e-26	8.68196e-25	3894.66	4016.96	4108.72	2981.7	2738.15	2859.03
ENSG00000059691.12	ENSG00000059691	GATB	protein_coding	NO	1887.01	-0.269972	0.0587283	-4.59697	4.28686e-06	1.63985e-05	2072.85	1997.8	2119.59	1830.55	1721.22	1580.02
ENSG00000059728.11	ENSG00000059728	MXD1	protein_coding	NO	1060.02	0.938812	0.0720263	13.0343	7.80844e-39	1.56256e-37	780.077	745.438	654.006	1417.78	1405.01	1357.81
ENSG00000059758.8	ENSG00000059758	CDK17	protein_coding	NO	3493.38	0.770132	0.0435478	17.6848	5.49461e-70	2.14935e-68	2592.08	2580.2	2574.51	4345.64	4289.28	4578.58
ENSG00000059769.20	ENSG00000059769	DNAJC25	protein_coding	NO	891.737	0.173946	0.0698373	2.49074	0.0127478	0.0303767	834.863	808.091	871.726	942.196	925.891	967.652
ENSG00000059804.16	ENSG00000059804	SLC2A3	protein_coding	NO	3464.31	0.575397	0.054262	10.604	2.8535e-26	3.78461e-25	3012.37	2677.03	2659.23	3914.92	4264.13	4258.19
ENSG00000059915.17	ENSG00000059915	PSD	protein_coding	NO	11.8904	-1.00637	0.582843	-1.72666	0.0842292	0.162104	17.1715	12.8155	17.7903	5.1276	11.9779	6.45963
ENSG00000060069.17	ENSG00000060069	CTDP1	protein_coding	NO	2564.65	0.379152	0.0505515	7.50032	6.3664e-14	4.48739e-13	2102.28	2284.73	2301.73	2868.89	2977.7	2852.57
ENSG00000060138.13	ENSG00000060138	YBX3	protein_coding	NO	31324	0.417638	0.0377354	11.0675	1.80321e-28	2.59356e-27	26829.3	27482.2	26149.2	35839.3	34107	37536.9
ENSG00000060140.9	ENSG00000060140	STYK1	protein_coding	NO	69.6026	0.355976	0.233426	1.525	0.127258	0.22948	53.1499	59.0939	71.1613	76.914	86.2408	71.0559
ENSG00000060237.18	ENSG00000060237	WNK1	protein_coding	NO	29484.4	-0.387027	0.0423138	-9.14659	5.87603e-20	5.80943e-19	34977.6	34302.2	30965.3	25021.4	25425.5	26214.5
ENSG00000060303.5	ENSG00000060303	RPS17P5	processed_pseudogene	NO	1.50132	-0.532785	1.58061	-0.337075	0.736061	0.839704	1.63538	2.8479	0.847158	1.2819	2.39558	0
ENSG00000060339.14	ENSG00000060339	CCAR1	protein_coding	NO	7243.3	-0.180362	0.0365012	-4.94126	7.76181e-07	3.19755e-06	7904.62	7674.38	7506.67	6882.52	6706.42	6785.19
ENSG00000060491.16	ENSG00000060491	OGFR	protein_coding	YES	5640.38	0.157172	0.0408329	3.84916	0.000118524	0.000385493	5186.62	5237.29	5578.54	5855.72	6063.21	5920.89
ENSG00000060558.4	ENSG00000060558	GNA15	protein_coding	NO	8.49677	2.64793	0.751116	3.52532	0.000422964	0.00127716	0.817691	3.55987	2.54148	15.3828	13.1757	15.5031
ENSG00000060566.14	ENSG00000060566	CREB3L3	protein_coding	YES	1.32282	-0.0758753	1.67779	-0.0452235	0.963929	0.981812	0.817691	0.711975	2.54148	1.2819	0	2.58385
ENSG00000060642.11	ENSG00000060642	PIGV	protein_coding	NO	591.055	-0.595537	0.0894896	-6.65482	2.83643e-11	1.67187e-10	662.33	713.399	758.207	506.35	455.16	450.882
ENSG00000060656.20	ENSG00000060656	PTPRU	protein_coding	NO	234.135	-0.682668	0.136199	-5.01228	5.37899e-07	2.25152e-06	282.921	297.605	284.645	157.674	170.086	211.876
ENSG00000060688.13	ENSG00000060688	SNRNP40	protein_coding	NO	5230.18	-0.238601	0.0389856	-6.12023	9.34382e-10	4.93591e-09	5705.03	5486.48	5795.41	4772.51	4807.92	4813.71
ENSG00000060709.15	ENSG00000060709	RIMBP2	protein_coding	NO	0.723539	-1.18987	2.32768	-0.511183	0.609223	NA	1.63538	1.42395	0	1.2819	0	0
ENSG00000060718.22	ENSG00000060718	COL11A1	protein_coding	NO	2.26019	-0.761605	1.36807	-0.5567	0.577732	0.72194	0	4.27185	4.23579	2.5638	1.19779	1.29193
ENSG00000060749.16	ENSG00000060749	QSER1	protein_coding	NO	9132.24	-0.267072	0.0378483	-7.05638	1.70898e-12	1.10025e-11	10359.3	9950.56	9614.4	8225.95	8178.5	8464.7
ENSG00000060762.19	ENSG00000060762	MPC1	protein_coding	NO	1087.18	-0.145707	0.0694036	-2.09941	0.0357804	0.0764974	1058.91	1177.61	1189.41	1072.95	1038.48	985.739
ENSG00000060971.19	ENSG00000060971	ACAA1	protein_coding	NO	1300.24	0.0492809	0.0715867	0.688408	0.491196	0.648334	1182.38	1240.97	1412.21	1253.7	1391.83	1320.35
ENSG00000060982.15	ENSG00000060982	BCAT1	protein_coding	NO	14261.8	-0.361227	0.0329754	-10.9544	6.32719e-28	8.93406e-27	16016.1	16019.4	16076.5	12771.6	12086.9	12600.1
ENSG00000061273.18	ENSG00000061273	HDAC7	protein_coding	NO	8096.69	0.194642	0.0347535	5.60066	2.13537e-08	1.01656e-07	7363.31	7637.35	7652.38	8660.51	8564.19	8702.41
ENSG00000061337.15	ENSG00000061337	LZTS1	protein_coding	NO	0.517925	1.51523	2.83565	0.534349	0.5931	NA	0	0.711975	0	0	2.39558	0
ENSG00000061455.11	ENSG00000061455	PRDM6	protein_coding	NO	445.581	-0.192231	0.0987938	-1.94578	0.0516817	0.105599	501.245	470.615	453.23	416.617	380.897	450.882
ENSG00000061492.12	ENSG00000061492	WNT8A	protein_coding	NO	0	NA	NA	NA	NA	NA	0	0	0	0	0	0
ENSG00000061656.10	ENSG00000061656	SPAG4	protein_coding	NO	63.0733	0.193075	0.240724	0.80206	0.422518	0.582788	62.1445	62.6538	51.6767	61.5312	70.6695	69.764
ENSG00000061676.15	ENSG00000061676	NCKAP1	protein_coding	NO	19195.9	0.105065	0.0309073	3.39937	0.000675407	0.00198835	18872.3	18462.9	18156.3	20104	19901.3	19678.6
ENSG00000061794.13	ENSG00000061794	MRPS35	protein_coding	NO	6096.39	0.136221	0.0395386	3.44527	0.000570483	0.00169538	5785.98	5769.84	5869.96	6673.57	6177	6302.01
ENSG00000061918.14	ENSG00000061918	GUCY1B1	protein_coding	NO	0	NA	NA	NA	NA	NA	0	0	0	0	0	0
ENSG00000061936.10	ENSG00000061936	SFSWAP	protein_coding	NO	3179.46	0.196299	0.050866	3.85914	0.000113785	0.000371139	3061.44	3026.6	2800.71	3273.97	3325.06	3588.97
ENSG00000061938.20	ENSG00000061938	TNK2	protein_coding	NO	2743.35	0.626647	0.0488882	12.818	1.30075e-37	2.53265e-36	2042.59	2217.8	2208.54	3325.25	3260.38	3405.52
ENSG00000061987.16	ENSG00000061987	MON2	protein_coding	NO	2750.55	0.101105	0.0448289	2.25536	0.0241109	0.0538586	2659.13	2664.92	2638.05	2915.04	2813.61	2812.52
ENSG00000062038.14	ENSG00000062038	CDH3	protein_coding	NO	378.495	-0.680546	0.102823	-6.61859	3.62637e-11	2.1236e-10	463.631	460.648	474.409	276.89	298.249	297.143
ENSG00000062096.15	ENSG00000062096	ARSF	protein_coding	NO	0	NA	NA	NA	NA	NA	0	0	0	0	0	0
ENSG00000062194.16	ENSG00000062194	GPBP1	protein_coding	NO	4830.77	0.0453694	0.0401873	1.12895	0.258919	0.406042	4905.33	4751.01	4607.69	4971.21	4891.77	4857.64
ENSG00000062282.15	ENSG00000062282	DGAT2	protein_coding	NO	613.419	-1.1484	0.0989321	-11.608	3.75258e-31	5.9426e-30	740.828	884.985	910.695	344.831	401.259	397.913
ENSG00000062370.17	ENSG00000062370	ZNF112	protein_coding	NO	263.555	-0.469412	0.123308	-3.80683	0.000140761	0.000453589	308.27	301.165	308.366	228.178	197.635	237.714
ENSG00000062485.19	ENSG00000062485	CS	protein_coding	NO	17482.9	-0.0303432	0.0348584	-0.870468	0.384045	0.545587	18080.8	17921.8	16994.8	17554.3	16904.4	17441
ENSG00000062524.16	ENSG00000062524	LTK	protein_coding	NO	4.57821	0.0256774	0.889289	0.0288741	0.976965	0.989279	5.72384	2.8479	5.08295	2.5638	4.79116	6.45963
ENSG00000062582.14	ENSG00000062582	MRPS24	protein_coding	NO	12928.2	-0.0631931	0.0366488	-1.72429	0.0846561	0.162766	13292.4	13306.8	13035.2	12040.9	13041.5	12852.1
ENSG00000062598.18	ENSG00000062598	ELMO2	protein_coding	NO	1818.51	0.0487952	0.0525191	0.929095	0.35284	0.513532	1826.72	1802.72	1733.29	1881.83	1841	1825.49
ENSG00000062650.19	ENSG00000062650	WAPL	protein_coding	NO	6471.71	0.0137061	0.0416318	0.329222	0.741988	0.844417	6640.47	6525.25	6155.45	6750.48	6367.45	6391.15
ENSG00000062716.13	ENSG00000062716	VMP1	protein_coding	NO	5185.67	0.644918	0.0396207	16.2773	1.43072e-59	4.71071e-58	4132.61	4066.8	3936.75	6453.08	6367.45	6157.32
ENSG00000062725.10	ENSG00000062725	APPBP2	protein_coding	NO	2725.12	-0.116643	0.0474645	-2.45749	0.0139912	0.0330594	2913.43	2787.38	2804.94	2720.19	2568.06	2556.72
ENSG00000062822.15	ENSG00000062822	POLD1	protein_coding	NO	8047.5	-0.233628	0.0409978	-5.69857	1.20818e-08	5.86919e-08	8309.38	8659.04	9125.59	7202.99	7458.63	7529.34
ENSG00000063015.20	ENSG00000063015	SEZ6	protein_coding	NO	0.141193	-0.29249	4.08047	-0.0716805	0.942856	NA	0	0	0.847158	0	0	0
ENSG00000063046.18	ENSG00000063046	EIF4B	protein_coding	NO	40744	-0.608528	0.0277614	-21.9199	1.67763e-106	1.06113e-104	48984.6	49340.6	49309.7	31910.3	32256.5	32662.5
ENSG00000063127.16	ENSG00000063127	SLC6A16	protein_coding	NO	26.8424	0.0399039	0.374292	0.106612	0.915097	0.954776	24.5307	33.4628	21.179	26.9199	23.9558	31.0062
ENSG00000063169.11	ENSG00000063169	BICRA	protein_coding	NO	1518.15	-0.216256	0.0713074	-3.03272	0.0024236	0.00659713	1668.09	1712.3	1513.03	1311.38	1333.14	1570.98
ENSG00000063176.16	ENSG00000063176	SPHK2	protein_coding	NO	972.708	0.0750169	0.0670523	1.11878	0.263233	0.411376	908.455	965.438	968.302	1001.16	1009.74	983.155
ENSG00000063177.13	ENSG00000063177	RPL18	protein_coding	NO	38626.7	0.065269	0.0314002	2.07861	0.0376528	0.0799239	36617	37779.5	38863.4	39144.1	39656.4	39699.6
ENSG00000063180.9	ENSG00000063180	CA11	protein_coding	NO	157.793	-1.08629	0.163045	-6.66253	2.6915e-11	1.59034e-10	211.782	227.832	204.165	92.2968	113.79	96.8944
ENSG00000063241.8	ENSG00000063241	ISOC2	protein_coding	NO	1912.1	-0.0687016	0.0537492	-1.27819	0.201183	0.333537	1951.01	2023.43	1896.79	1825.42	1829.02	1946.93
ENSG00000063244.13	ENSG00000063244	U2AF2	protein_coding	NO	21596	0.0802652	0.0294245	2.72783	0.0063752	0.0161409	21041.6	20742.7	21202.7	22121.7	22019	22448.5
ENSG00000063245.15	ENSG00000063245	EPN1	protein_coding	NO	11795.6	0.204832	0.034459	5.94423	2.77767e-09	1.4148e-08	10681.5	11276.3	10919	12449.8	12588.8	12858.5
ENSG00000063322.15	ENSG00000063322	MED29	protein_coding	NO	2384.84	0.0310765	0.0482172	0.644512	0.519244	0.672813	2381.93	2367.32	2327.14	2403.56	2335.69	2493.42
ENSG00000063438.19	ENSG00000063438	AHRR	protein_coding	NO	5926.78	-1.76299	0.0411573	-42.8355	0	0	9233.37	9031.4	9200.99	2708.65	2577.64	2808.65
ENSG00000063515.3	ENSG00000063515	GSC2	protein_coding	NO	0.993217	-1.79495	2.10356	-0.853291	0.393498	NA	0	2.13592	2.54148	1.2819	0	0
ENSG00000063587.15	ENSG00000063587	ZNF275	protein_coding	NO	1038.21	0.800752	0.0717535	11.1598	6.41612e-29	9.38428e-28	805.426	735.47	731.098	1420.34	1287.62	1249.29
ENSG00000063601.17	ENSG00000063601	MTMR1	protein_coding	NO	4211.26	-0.227187	0.0401737	-5.65511	1.55747e-08	7.49525e-08	4564.35	4573.73	4487.4	3821.34	3837.72	3983.01
ENSG00000063660.9	ENSG00000063660	GPC1	protein_coding	NO	6244.01	0.0877288	0.0471484	1.8607	0.0627872	0.125401	5632.26	6097.35	6434.17	6281.31	6621.38	6397.61
ENSG00000063761.16	ENSG00000063761	ADCK1	protein_coding	NO	606.157	-0.552287	0.0858136	-6.43589	1.22752e-10	6.93853e-10	729.381	683.496	750.582	493.531	517.445	462.509
ENSG00000063854.13	ENSG00000063854	HAGH	protein_coding	NO	2393.98	-0.12139	0.050035	-2.42611	0.0152617	0.0357837	2462.07	2417.15	2605.86	2351	2273.4	2254.41
ENSG00000063978.16	ENSG00000063978	RNF4	protein_coding	NO	3872.57	0.32119	0.0488922	6.56935	5.05346e-11	2.93861e-10	3601.93	3518.58	3207.34	4435.37	4194.66	4277.56
ENSG00000064012.22	ENSG00000064012	CASP8	protein_coding	NO	2829.81	0.089851	0.044291	2.02865	0.0424939	0.0888916	2786.69	2704.08	2734.63	2941.96	2887.87	2923.63
ENSG00000064042.18	ENSG00000064042	LIMCH1	protein_coding	NO	13584.4	0.0440967	0.0326517	1.35052	0.17685	0.300969	13634.2	13465.6	13030.1	13815	13914.7	13646.6
ENSG00000064102.15	ENSG00000064102	INTS13	protein_coding	NO	8060.19	-0.299486	0.0409455	-7.31426	2.58811e-13	1.75285e-12	9334.76	8856.25	8489.38	7391.43	7093.31	7196.02
ENSG00000064115.11	ENSG00000064115	TM7SF3	protein_coding	NO	7138.9	-0.471672	0.0346042	-13.6305	2.6385e-42	5.78279e-41	8363.35	8239.68	8283.52	6042.87	5915.88	5988.07
ENSG00000064195.7	ENSG00000064195	DLX3	protein_coding	NO	73.5623	-1.43276	0.241046	-5.94393	2.78261e-09	1.41698e-08	119.383	101.1	101.659	38.457	40.7248	40.0497
ENSG00000064199.7	ENSG00000064199	SPA17	protein_coding	NO	245.296	-0.0568453	0.128469	-0.442483	0.658139	0.783236	269.838	244.919	235.51	265.353	228.778	227.379
ENSG00000064201.16	ENSG00000064201	TSPAN32	protein_coding	NO	0.136282	-0.29249	4.08047	-0.0716805	0.942856	NA	0.817691	0	0	0	0	0
ENSG00000064205.10	ENSG00000064205	CCN5	protein_coding	NO	5034.79	-1.78682	0.060009	-29.7759	8.02695e-195	1.42327e-192	7221.85	7621.69	8579.17	2089.5	2378.81	2317.71
ENSG00000064218.5	ENSG00000064218	DMRT3	protein_coding	NO	0.141193	-0.29249	4.08047	-0.0716805	0.942856	NA	0	0	0.847158	0	0	0
[truncated: 52,591 more rows]

## Sheet: S3 DE polysomal
GeneID	GeneID_short	GeneName	GeneType	interferon stimulated gene (ISG)	baseMean	log2 FC	lfcSE	stat	pvalue	padj	pol_mock1	pol_mock2	pol_mock3	pol_RSV1	pol_RSV2	pol_RSV3
[truncated: 53,467 more rows]

[truncated: 6 more sheets: S4 DE TE, S5 GO input, S6 TE RSV, S7 TE VSV, S8 GC% length, S9 Primers]
